# Supplementary material for: Practices for Braiding Indigenous Knowledges and Western Sciences for Research and Monitoring of Biodiversity in Canada
Source: Ecol Evol. 2026 Jan 22;16(1):e72358. doi: 10.1002/ece3.72358 (PMC12828175; doi:10.1002/ece3.72358)
Supplement: Supplementary file 2 — Data S2: ece372358‐sup‐0002‐supinfo.csv. [file ECE3-16-e72358-s003.csv]

X	StudyID	Coder4Steve	Coder4Ella	FullCitation	Initiate	Initiate_notes	ObjctvsQs	ObjctvsQs_notes	Design	Design_notes	Design_braided	Design_roles	Design_braided_notes	Methods	Methods_notes	Methods_overall	Methods_IK	Methods_WS	Methods_braided	Methods_roles	Methods_braided_notes	Analysis	Analysis_notes	Analysis_braided	Analysis_braided_notes	Analysis_roles	Report	Report_notes	Report_braided	Report_roles	Braid_Overall	Braid_Overall_multiple	Section7notes	Year_Published	Research_objectives_text	Themes	Valuesdiscussed.yes_no	Previous_relationship	Previous_relationship_text	Indigenous_author	Author_entities	Ind_or_collective	Individual_author_class	Collective_author_class	ecological_scale_research	research_subject	Demographics_Age	Demographics_Elders	Demographics_Gender
1	BIAS-K_CM_10	Christine	BritneyZ	Wheeler, B., Gilbert, M., & Rowe, S. (2012). Definition of critical summer and fall habitat for bowhead whales in the eastern Canadian Arctic. Endangered Species Research, 17, 1‚Äì16.	A	No mention of Indigenous community members, desire to research stemmed from lack of availible information: "Bowhead whale Balaena mysticetus critical habitat was identified as a key information gap by the Eastern Arctic Bowhead Whale Recovery Team. To fill this gap, data on eastern Canadian Arctic (ECA) bowhead whales and their habitat were collected and analyzed... (p.2)."	0	Project objectives explicitly set to obtain scientific information and definitions, no mention of Indigenous community approval, presentation or input at this phase: "To legally define CH [critical habitat] in Canada under SARA, a high degree of scientific information and certainty‚Ä¶ is required‚Ä¶ a secondary objective of this study was to provide resource managers with a practical and scientif…	0	No mention of Indigenous community having authority in research design. IQ presented in results but not mentioned in methods section at all.	None	WStoIKmethod	"We used a data-driven modeling approach to identify CH which involved: (1) locating and compiling bowhead position data, (2) locating EGV data that may influence bowhead distribution, (3) conducting habitat modeling, and (4) defining and determining CH.‚Ä¶ (p.2)."	0	No mention of Indigenous participation in research implementation.	Mixed methods	Interviews, Participatory mapping	Counts/census, Document review	No weaving practices - only IK or WS informing data collection	IKlocalexp	All implementation rooted in western methods, backed by previous studies, no mention of community involvement: "Whale locations (single or groups) were imported into the ArcGIS geographical information system (GIS) for modeling and validation‚Ä¶ Surveys were aerial, shore, and vessel-based‚Ä¶ We obtained whale kill locations from reviews of historic whaling records... Ice data were obtained from …	1	Limited role of community in analysis but explicit recognition of the role IQ data played in allowing analysis to occur: "To compare our predictions to what is known about bowhead whale distribution, we consulted recent literature and IQ‚Ä¶ (p.10)." ; "Although it was not possible to numerically integrate IQ on bowheads with other datasets, meaningful comparison with ENFA results was possible. In…	Mixed	First explicit mention of IQ being included in the study, used to confirm knowledge already gathered by WS: "As implied by IQ, the north coast and some central portions of the sound are also important to bowheads; however, recent scientific evidence is limited to 1 bowhead track‚Ä¶ Hence, on the basis of IQ and this study, we suggest the northern region of the sound may also be important habitat.…	WSinfer_IKinWSlitVV	0	Future studies suggests to include IQ, doesn‚Äôt provide any opprotunity for IQ to control dissemination process: "As anticipated by the Recovery Team, this study provides a broad and timely tool for resource managers and population recovery planning. Results from this science-based tool are repeatable, founded on ecological theory, best available input data... and habitat modeling technology. Th…	None	WSfurther	Complementary	NA	NA	2012	"Prior to doing so, the Recovery Team set the identification of critical habitat (CH) as an important recovery objective Eastern Arctic Bowhead Recovery Team 2007)." (Page 2); "As specified by SARA, we must know what habitat is necessary for the survival and recovery of the population. This level of information, about an area spanning their large range, does not exist for EC-WG bowheads (and may …	Resource/Wildlife Management, Protection of species habitat/Protected areas management	NA	No	N/A, The paper uses ecological niche modelling based on previously collected data about bowhead whales.	No	N/A	NA	NA	NA	Species	Bowhead whale	NR	NR	NR
2	BIAS-K_CM_2	Christine	BritneyZ	Higdon, J.W., & Ferguson, S.H. (2011). Reports of Humpback and Minke Whales in the Hudson Bay Region, Eastern Canada Arctic. BioOne, 18(3): 370‚Äì377.	M	Observations from Inuit hunters inspired researchers to initiate a formal report gathering observations, previous relationship esalbished: "We note recent (ca. last 10 years) Humpback observations reported by local Inuit hunters in Hudson Bay and northern Foxe Basin‚Ä¶ (p.2)."	N	Studies objective is to summarize reportings and gather interdisciplinary information on whale sightings, no report of who set objectives: "Here, we summarize recently reported sightings of Megaptera novaeangliae (Borowski) (Humpback Whale) in northwest Hudson Bay and Foxe Basin, the first reports of the species in this region. We also provide several new reports of Balaenoptera acutorostrata Lac…	0	No distinct methods section or details in research design process, no mention of Indigenous participation or seeking approval.	NR	NR	Limited overview of design provided: "Observations were reported either through general discussions with local hunters during field research work (Repulse Bay) or through semi-directed interviews‚Ä¶ (p.4)."	0	"Semi-directed interviews in Hall Beach... and informal discussions with local residents ... have yielded possible observations of Minke Whales, but these are unconfirmed... The descriptions provided are suggestive of this species, and further discussions with local residents could help determine the accuracy of these reports... (p.6)."	Mixed methods	Interviews	Counts/census, Document review, Sampling	Same	NR	Observations made by non-scientists regarded as unverified, tendency to favor WS methods to draw any conclusions: "One could consider these reports as unverified, given that there is no photographic or other confirmation (e.g., specimens) and that the observations were made by non-scientists. However, most initial reports were unsolicited, and the descriptions (large whales, dorsal fins, long whi…	N	No real analysis phase, presenting observations on whale sightings.	None	Observations made by non-scientists regarded as unverified, tendency to favor WS methods to draw any conclusions: "One could consider these reports as unverified, given that there is no photographic or other confirmation (e.g., specimens) and that the observations were made by non-scientists. However, most initial reports were unsolicited, and the descriptions (large whales, dorsal fins, long whi…	WSinfer	N	NA	None	WSfurther	NA	NA	No formal methods/results/discussion or analysis phase in article, coded as not reported/ NA. Difficult to code most sections, please review overall braiding code.	2011	"Here, we summarize recently reported sightings of Megaptera novaeangliae (Borowski) (Humpback Whale) in northwest Hudson Bay and Foxe Basin, the first reports of the species in this region. We also provide several new reports of Balaenoptera acutorostrata Lac√©p√®de (Common Minke Whale), a species that had been reported previously here. None of the observations reported here were made by the aut…	Document Indigenous Knowledge, Document sightings of humpback and minke whales	NA	Yes	"Observations were reported either through general discussions with local hunters during field research work (Repulse Bay) or through semi-directed interviews (Huntington 1998) with Inuit hunters and elders in Igloolik (n = 16)." (Page 372); "While conducting fi eld work in Repulse Bay in August 2007, one of our guides mentioned past observations of Humpback Whales at the floe edge." (Page 372); …	No	N/A	NA	NA	NA	Species	Humpback Whale, Minke Whale	Middle & Late	NR	NR
3	BIAS-K_CM_23	Christine	BritneyZ	Fox, S. (2004). When the weather is uggianaqtuq: LinkingInuit and scientific observations of recent environmental change in Nunavut, Canada. (PhD Dissertation). University of Colorado at Boulder. Boulder, Colorado, USA.	A	"I learned that Inuit knowledge had the potential to contribute to what I was learning through science. This dissertation reflects that interest - to directly bring the two ways of knowing together‚Ä¶ I was determined to not only write the required thesis, but also create research products that would be meaningful and accessible to the people I worked with... (p.31-32)."	0	"Three research questions Inspire this dissertation and provide Its focus: What climate and environmental changes have Inuit observed? How do these observations fit, or not, with scientific observations of climate and environmental change? How do the comparisons Inform our understanding of Arctic environmental change? The two goals of the dissertation are: to document Inuit observations of climat…	2	"I employed [various methods] to research Inuit observations of environmental change: semi-directed interviews; participatory mapping; focus groups; key informants; participant observation; and consultation of secondary sources, in this case airphotos, maps, scientific literature and previously recorded oral histories.... (p.99)." ; " Through focus groups, Information was shared between Inuit exp…	Mixed	IK_all	"An approach that directly compares observations in order to establish linkages in knowledge may also be a way to jumpstart collaborative research where Inuit and scientists can work together to explore common problems and questions‚Ä¶ (p.33)." ; "The comparison approach this dissertation takes is only one in the effort to broaden our understanding of Arctic change by merging scientific and indig…	2	"I had just finished visiting all of the elders who participated in making the interactive CD-ROM‚Ä¶ reviewing with them their individual video clips, maps and contributions to the CD, documenting their comments on the overall design and content for the final editing stage, and getting their approval to distribute the CD as an educational product from the project... (p.97)." ; "...the researcher …	Case Study	Focus groups, Interviews, Mapping, Participant observation	Document review, Sampling	Mixed	IKlocalexp	"In focus groups, the researcher acts as a facilitator, directing the flow of conversation rather than asking specific questions‚Ä¶ I conducted three focus groups in Clyde River and three focus groups in Baker Lake for this project‚Ä¶ by facilitating focus groups after we completed all the interviews we avoided influencing individual answers through a group discussion and we provided a place to c…	1	"More is needed so that Inuit have greater roles in all phases of research. While I used participatory methods to work with Inuit in the collection of their observations, they had limited input into the final analysis, except in the development of the CD-ROM... (p.239)."	Different	"It should be acknowledged that the dissertation (and C D -R O M ) reflects an applied and synthesis oriented project, as opposed to a theoretical or highly analytical one‚Ä¶ (p.34)." ; "... information collected from participatory techniques is more difficult to combine and analyze (if statistics are desired) compared to other methods such as surveys... (p.102)." ; "Analyzing the interviews for …	WSinfer_IKinfer_IKinWSlitVV	2	"Inuit presented new hypotheses and new knowledge which can help explain mechanisms that science has not studied‚Ä¶. an intersection approach, as opposed to an integration approach, allows the original knowledge bases to strengthen in their own right without having to be manipulated into a framework that they would not normally be in... (p.238)." ; "In future research, the construction of knowled…	Yes	WSfurther_IKfurther	Complementary	NA	NA	2004	‚ÄúThree research questions Inspire this dissertation and provide Its focus: W hat climate and environmental changes have Inuit observed? How do these observations fit, or not, with scientific observations of climate and environmental change? How do the comparisons Inform our understanding of Arctic environmental change? The two goals of the dissertation are: to document Inuit observations of cli…	Track and adapt to environmental/climate change, Document Indigenous Knowledge, Bridge IK and WS, Answer scientific questions/Inform scientific research, Intergenerational Knowledge transfer/ Revitalization of Indigenous knowledge, Develop products that would satisfy concerns Inuit have of documenting knowledge	NA	Yes	"In the mid-1990s, as an undergraduate, I began working with the communities of Igloolik and Iqaluit in Nunavut to develop one of the first projects that documented the knowledge of elders and hunters on climate and environmental change." (Page 4); ‚ÄúAfter several years of visiting and living in Inuit communities, I became very close with a number of individuals and families. These experiences a…	No	N/A	NA	NA	NA	Ecosystem	Coastal	NR	Yes	NR
4	BIAS-K_CM_24	Christine	BritneyZ	Gearheard, S., Aipellee, G., & O'Keefe, K. (2010). Chapter 8: The Igliniit Project: Combining Inuit knowledge and geomatics engineering to develop a new observation tool for hunters. SIKU: Knowing Our Ice. SIKU: Knowing Our Ice, 181-	M	Mutual desire to engage Indigenous Peoples in a collaborative way: "In Inuktitut, igliniit refers to trails routinely traveled‚Ä¶ In our project, the use of igliniit provided inspiration for the creation of a tool to help Inuit hunters document observations of their environment as they travel. This tool, in turn, provides a potential means for Inuit to stay active on the land, get younger Inuit i…	2	Co-develloped at all stages, project distinct aim is to support IK be obtained in a community-led way: "...the Igliniit project brought Inuit hunters and geomatics engineering students together to design, build, and test a tool to assist hunters in documenting their observations of the environment‚Ä¶ the hunters and engineering students in Igliniit co-developed and piloted a system that allows hu…	3	Hunters identifying features needed and wanted to be included within system, design led by hunters and done by students: "...we worked with the hunters to identify the most basic requirements that would drive the choices for the most appropriate hardware‚Ä¶ (p.213)." ; "The hunters developed a list of 20 key observations‚Ä¶ (p.213)."	Different	IKlocalexp_IKhypoth	"Facilitated by Aipellee and Gearheard, the group of hunters in Clyde River met regularly to discuss their ideas. After each session, Gearheard compiled meeting notes and shared them by e-mail with the engineering students in Calgary. The students in turn would respond with questions, answers to questions, and photographs and drafts of potential designs... (p.213)."	3	"Through the entire test season, Gearheard, Aipellee, and the hunters met every Friday for 1 h to download data, photographs, and discuss any questions and problems...These meetings were extremely important for keeping up momentum in the project and providing a designated time for hunters to share their experiences... (p.220)."	Case Study	Focus groups	Mapping	Different	IKlocalexp	"The meetings also provided dedicated time to talk about hunting that had occurred over the past week, weather conditions, sea ice conditions, hazards, and more. These discussions helped to provide additional, contextual information to the specific data that was collected on the units... By the end of the first year, the Clyde River team had tested the units and met weekly for almost 6 months... …	3	Hunters regarded as best way to train new participants, regarded as highly knowledgeable and valueable in analysis: "It was clear that, once a final design was in place and operational, the hunters would be best suited to train other hunters and observers about the technology... Overall, the results of year 2 testing were positive, except in terms of hardware... Though the freezing problem had be…	Same	"While the hunters and engineering students were working hard on the design and equipment testing, Aipellee and Gearheard also collaborated with experts at the Geomatics and Cartographic Research Centre (GCRC) at Carleton University to produce maps using the Igliniit output. The ultimate goal is to get Igliniit working as a complete ‚Äúplug-and-play‚Äù package where users can download data and pr…	IKinfer_IKinWSlitVV	3	"The Igliniit project is an example of multi-disciplinary and cross-cultural collaboration in the deepest sense. Engineering, technology, and Inuit knowledge came together to produce a new tool that provides tangible, useful information with broad application... (p.228)." ; "The discussion and decision illustrate that community members are well aware of the sensitivity and potentially political n…	None	IKfurther	Interdependence	NA	NA	2010	"In our project, the use of igliniit provided inspiration for the creation of a tool to help Inuit hunters document observations of their environment as they travel. This tool, in turn, provides a potential means for Inuit to stay active on the land, get younger Inuit involved in land activities, and both contribute to and lead environmental research and monitoring efforts." (Page 182)	Document Indigenous Knowledge, Create a tool to document indigenous knowledge	NA	Yes	"The development of the Igliniit project (or simply ‚ÄúIgliniit,‚Äù as its team members refer to it) happened in Clyde River (Kangiqtugaapik), Nunavut, in 2005. At that time Gearheard, a Clyde River resident, had been working with the community for 5 years documenting Inuit knowledge of climate and environmental change (Fox 2002, 2003, 2004)." (Page 182)	Yes	Gary Aipellee("project manager and interpreter Gary Aipellee" (Page 183)	Individual	"project manager and interpreter" (Page 183)	NA	Ecosystem	Coastal	NR	Yes	NR
5	BIAS-K_CM_29	Christine	BritneyZ	Iverson, S.A., Forbes, M.R., Simard, M., Soos, C., & Gilchrist, H.G. (2016). Avian Cholera emergence in Arctic-nesting Common Eider: using community-based, participatory surveillance to delineate disease outbreak patterns and predict transmission risk. Ecology and Society, 21(4), 12.	A	Initiated due to conservation concerns in academic community reported by Indigenous Peoples: "Outbreaks affecting Northern Common Eiders have been identified as a conservation concern because of the high degree of mortality noted during the initial wave of pathogen invasion and the recurrent nature of outbreaks at some locations... Inuit eider down collectors were the first to report Avian Choler…	0	Project objectives specifically aim to include Inuit knowledge, although no mention of communities role in setting objectives: "...we build upon these efforts and present the results of a research initiative designed to compile Inuit observations about past outbreak events in a standardized database and to conduct investigative surveys with Inuit participation across the affected region to search…	2	"Members of our research team have been involved in seabird monitoring and conservation in the Canadian Arctic in collaboration with Inuit partners for many years‚Ä¶ Before undertaking field surveys, we made presentations to wildlife comanagement boards chaired by Inuit directors in Nunavut (Nunavut Wildlife Management Board) and Nunavik (Nunavik Marine Region Wildlife Management Board), and also…	Different	IKhist_IKhypoth	"Local ecological knowledge interviews were conducted with harvesters following the documentation of these initial outbreaks (Henri et al. 2010), and wildlife authorities in Nunavik (northern Qu√©bec) worked with local harvesters to map outbreak locations... We used the model to identify ecological correlates of outbreak occurrence, a critical first step to risk mapping and predicting the potenti…	2	"We informally interviewed the harvesters to obtain their recollections about the location and status of eider colonies near their communities. We obtained verbal consent to use the information they shared and enlisted them to join our research team as paid members... (p.3)."	Mixed methods	Interviews	Counts/census, Sampling	Different	IKlocalexp_IKhist	IK used with WS to implement project with a joint approach, valueing each knowledge system equally: "On the basis of the information that we received in our community consultations, we delineated 13 survey zones for intensive study‚Ä¶ Complete censuses were undertaken‚Ä¶ we recorded the species‚Äô identity and number of any other nesting birds that we encountered... searched for evidence of past …	0	No mention of inclusion in analysis phase, methods were rooted in Western science, no mention of community involvement or input.	Different	Inuit knowledge used, accepted when confirmed by western science methods, limited approval or input: "Recognizing that laboratory diagnoses were not made for all of the dead birds that we or our Inuit partners discovered, we rated the evidence that a past or ongoing mortality event could be ascribed to Avian Cholera using three mutually exclusive categories... confirmed outbreak... suspected outb…	WSinfer_IKinWSlitVV	0	Concludes that community-based participation and training community for safe handling and surveying, no mention of community-level control in research dissemination and sharing: "...enlisting local involvement in any effort involving mortality detection, sample collection for diagnostic purposes, or carcass removal will require education, training, and the provisioning of personal protective equi…	None	WSfurther	Complementary	NA	NA	2016	"Here, we build upon these efforts and present the results of a research initiative designed to compile Inuit observations about past outbreak events in a standardized database and to conduct investigative surveys with Inuit participation across the affected region to search for evidence of new, ongoing, or unreported mortality. Our specific research aims were to (1) determine the frequency of ou…	Document Indigenous Knowledge, Bridge IK and WS, Answer scientific questions/Inform scientific research, Wildlife health, Enhance use of IK in management	NA	Yes	"Local ecological knowledge interviews were conducted with harvesters following the documentation of these initial outbreaks (Henri et al. 2010), and wildlife authorities in Nunavik (northern Qu√©bec) worked with local harvesters to map outbreak locations (M. Simard, Nunavik Research Centre, unpublished data). Here, we build upon these efforts and present the results of a research initiative desi…	Yes	Manon Simard (Nunavik Research Centre)	Individual	Research centre	NA	Species	Common eider	NR	NR	NR
6	BIAS-K_CM_3	Christine	BritneyZ	Ban, N.C., Ricard, C.R., & Vincent, A.C.J. (2009). Comparing and integrating community-based and science-based approaches to prioritizing marine areas for protection. Conservation Biology, 23(4): 899‚Äì910.	A	No explicit mention of community initiating study, community assessment of area proposed MPA evaluation, desire to complete study came from researchers: "We compared and integrated marine protected areas proposed through community and scientific assessments‚Ä¶ (p.1)."	1	No mention of community involvement in objective setting, some consultation: "We sought to compare and contrast community and biophysical approaches in MPA prioritization, drawing on knowledgeable resource user opinion and feedback and on abiotic.. and biotic data... we incorporated community preferences for MPAs... The people we interviewed sought recovery of depleted marine species and sustaina…	2	"Our research was developed in partnership with the First Nations involved and conducted with their support and approval‚Ä¶. (p.3)."	Different	IKhypoth_WStoIKmethod	Distinct sections on the community-based approach and the science-based approach and then an integrated approach, clearly designed to include each knowledge system.	2	"We carried out semistructured interviews with marine resource users in the study areas and held community meetings to receive feedback (Ban et al. 2008). The aim of the interviews was to identify individual preferences for long-term goals in the marine environment, possible areas for protection or other special management, and envisaged levels of protection... (p.3)."	Community-based Participatory Research, Case Study	Interviews, Participatory mapping, Workshops	Mapping	Same	IKlocalexp_WStoIKmethod	"The aim of the interviews was to identify individual preferences for long-term goals in the marine environment, possible areas for protection or other special management, and envisaged levels of protection... We then digitized, summarized, and presented these maps at community meetings to ascertain the level of agreement among those present. (p.3)." ; "We tested the effect of the use of socioeco…	2	Phase 3 focusses on Indigenous community participation in analysis: "We showed‚Ä¶ maps portray[ing] the selection frequency and an example of a set of protected areas identified by Marxan. We asked 2 questions: (1) Does the science-based prioritization map highlight most of the important conservation areas? and (2) Would you agree with having those areas protected? ... (p.5)." ; ""We then digitiz…	Mixed	"We combined the community-based and science-based maps of priority areas in Marxan to create an integrated map. To include the community-based areas in the Marxan scenario, we locked in those areas while augmenting them with biotic and abiotic data to achieve the conservation objectives with the same settings in Marxan as the science-based scenarios... (p.5)." ; "We used feedback forms and discu…	WSinfer_IKinWSlitVV	3	"Our results and conclusions have been openly shared with the First Nations so they may decide whether to use it to inform their respective marine-planning processes... (p.3)." ; "During discussions, participants noted that they liked the idea of combining their preferences with science-based targets, and not simply because of the results such integration produced. At the feedback sessions, parti…	Yes	WSfurther_IKfurther	Congruent	NA	NA	2009	"We sought to compare and contrast community and biophysical approaches in MPA prioritization, drawing on knowledgeable resource-user opinion and feedback and on abiotic (physical features such as depth classes, salinity classes, substrate types) and biotic (species distributions and biogenic habitat types) data. Our approach differs from others (e.g., Stewart et al. 2003; Stewart & Possingham 20…	Resource/Wildlife Management, Protection of species habitat/Protected areas management	NA	NR	"Our research was developed in partnership with the First Nations involved and conducted with their support and approval. Our results and conclusions have been openly shared with the First Nations so they may decide whether to use it to inform their respective marine planning processes." (Page 901); it is noted here that this project was developed in collaboration with the indigenous community bu…	No	N/A	NA	NA	NA	Ecosystem	inshore, off-shore, coastal	Middle & Late	Yes	NR
7	BIAS-K_CM_33	Christine	BritneyZ	Parker, M., Westhead, M., Doherty, P., & Naug, J. (2007). Ecosystem overview and assessment report for the Bras d‚ÄôOr Lakes, Nova Scotia. Canadian Manuscript Report of Fisheries and Aquatic Sciences, 2789.	A	Develloped by a management division that requires integration of all availible ecological knowledge, no authority given to community participants: "This Ecosystem Overview and Assessment Report (EOAR) is intended to provide a general overview of the major ecological components of the Bras d‚ÄôOr Lakes watershed which encompasses land, freshwater, and marine features. It was developed by the Ocean…	0	"This document is also intended to support the future identification and ranking of Ecologically and Biologically Significant Areas (EBSAs) of the Bras d‚ÄôOr Lakes ecosystem, as well as support the future management of the natural resources in the area. To facilitate these uses we have identified where information gaps exist in the terrestrial and aquatic study of the Bras d‚ÄôOr... (p.17)."	0	No authority given to participants, TEK to supplement WS only: "Information from the proceedings of the Traditional Ecological Knowledge (TEK) Workshop for the Bras d‚ÄôOr Lakes, held in May 2006 specifically to gather TEK of the Bras d‚ÄôOr, has also been included‚Ä¶ (p.26)." ; "... information gathered at the TEK Workshop for the Bras d‚ÄôOr Lakes (CEPI 2006) is included to supplement the scien…	Same	IKlocalexp_WStoIKmethod	Primary design is to complete a lit review, rooted in WS, with some TEK obtianed in interviews: "This report has two main components. The first is an overview of the Bras d‚ÄôOr Lakes as an ecosystem. It presents our current knowledge on the physical and biological systems that are found within the Bras d‚ÄôOr. Scientific literature has been reviewed and staff from various government, private, an…	0	No explicit detali in methodology regarding interview process to gather TEK, no detail on who was interviewed or how interviews were conducted.	Case Study	Document review	Document review	Same	IKlocalexp_WStoIKmethod	"As much as possible, this document relies on scientific literature, and peer reviewed information. However, where gaps exist, scientists familiar with the Bras d‚ÄôOr have been asked for personal comment, manuscript reports have been used, and non-peer reviewed literature assessed... (p.28)."	0	No mention of including community participants after conducting interviews.	Different	"To evaluate the ecosystem of the Bras d‚ÄôOr, the Lakes were examined at a major subwatershed and bay-scale resolution... Information on each area has been assessed and presented to give the reader some sense of the spatial ecological and biological significance of the various parts of this ecosystem... (p.17)."	WSinfer_IKinWSlitVV	0	"Biological system information gaps that exist for the Bras d‚ÄôOr Lakes watershed are primarily related to: (1) knowing habitat use by species and life stage, and (2) having more current information upon which to base decisions‚Ä¶ Future studies‚Ä¶ should focus on ecological linkages... and move away from inventories and species specific study... should generally be undertaken at the bay-scale w…	None	WSfurther	Complementary	Other: Literature review with limited TEK inclusion, mainly WS.	NA	2007	"We do not attempt to describe why M-R analysis appears to under-estimate population numbers and survival rates when the sampling does not cover the entire subpopulation area, only to document that the logical projections that use demographic estimates from these analyses are not supported individually or collectively by subsequent surveys or TEK." (Page 2897); "We summarize the demographic and T…	Resource/Wildlife Management, Bridge IK and WS, Answer scientific questions/Inform scientific research	NA	No	N/A; This study uses summarizes previously collected information.	No	N/A	NA	NA	NA	Ecosystem	Offshore	NR	Yes	NR
8	BIAS-K_CM_41	Christine	BritneyZ	Paulic, J.E., Cleator, H., & Martin, K.A. (2014). Ecologically and biologically significant areas (EBSA) in northern Fox Basin: identification and delineation. DFO Canadian Science Advisory Secretariat Document, 2014(042), v + 40 p.	A	Both knowledge systems considered but research initiated by academic community: "A regional science peer review meeting was held in June 2009 with science experts from Fisheries and Oceans Canada (DFO), Natural Resources Canada, Environment Canada, Parks Canada Agency and the Government of Nunavut to identify ecologically and biologically significant areas (EBSAs) in the Northern Foxe Basin study…	1	No explicit mention of seeking community involvement or input in setting objectives but, explicit statement that inclusivity between KSs would be required: "Parks Canada sponsored an Arctic Marine Workshop that brought together experts to map current information, identify gaps in knowledge and identify marine ‚Äòhot spots‚Äô or areas of high biological diversity‚Ä¶ The identification of an Ecolog…	1	Project design rooted in WS but clear attempt to allow IK to be shared on own terms and to provide input on WS: "Participants also considered available published traditional/local knowledge. This document presents the information peer reviewed during the meeting‚Ä¶ Subsequent meetings were held in the communities of Igloolik and Hall Beach during which the science advice was presented to and disc…	Same	IKlocalexp_WStoIKmethod	Both WS and IK considered in project design: "In fall 2008/winter 2009, DFO‚Äôs Oceans Program conducted meetings in Nunavut with the Regional Inuit Associations (RIAs), Nunavut Tunngavik Inc. (NTI), Nunavut Wildlife Management Board (NWMB) and Government of Nunavut (GN) to consider areas in Nunavut that might be considered for Marine Protected Area designation... DFO Science was then asked to id…	1	Local input included in implementation, used to inform science-based monitoring, but not considered verified unless confirmed by WS approaches: "Subsequent meetings were held in the communities of Igloolik and Hall Beach during which the science advice was presented to and discussed by local knowledge holders, and they contributed their knowledge to the process... (p.7)." ; "Further scientific re…	Mixed methods	Document review, Workshops	Counts/census, Document review, Mapping, Sampling	Same	IKlocalexp_WStoIKmethod	"Freeze-up, as defined by local Inuit... normally begins in mid-to late October... more recent data indicate that freeze-up dates have become delayed by nearly a month... (p.10)." ; "Igloolik Inuit report thinning trends in sea ice thickness, particularly at the floe edge and around the perimeter of polynyas where subsistence hunting takes place... This trend is consistent with pan-Arctic data fo…	1	No mention of participation from communities in analyzing information, IK used as information analyzed with WS: "Local people have identified areas where they have observed a variety of benthic invertebrates and kelp beds‚Ä¶ (p.14)." ; "Traditional/local knowledge studies indicate that Belugas‚Ä¶ are in north Foxe Basin in the summer and early fall before freeze-up... hunters report seeing them s…	None	Analysis entailed determining EBSAs from information provided, no mention of input or approval from communities: "Three EBSAs were identified and delineated in the Northern Foxe Basin study area based on the best available biological and ecological information‚Ä¶ (p.24)." ; "While some species and processes that occur within the three EBSAs are relatively well known or understood, others are not,…	WSinfer_IKinWSlitVV	0	Recognition that conclusions should be re-evaluated as new information becomes availible, no mention of seeking community involvement in application or re-evaluation: "The three EBSAs combined represent almost 47% coverage‚Ä¶ and the ecological importance of that area as identified by local knowledge‚Ä¶ As new information comes available and/or effects of human activities like climate change or r…	None	WSfurther	NA	NA	Is this a management study? WRT overall braiding of knowledge, confirm code. This article was challenging to code for design/implementation/analysis, pleaase review.	2014	"In fall 2008/winter 2009, DFO‚Äôs Oceans Program conducted meetings in Nunavut with the Regional Inuit Associations (RIAs), Nunavut Tunngavik Inc. (NTI), Nunavut Wildlife Management Board (NWMB) and Government of Nunavut (GN) to consider areas in Nunavut that might be considered for Marine Protected Area designation. The Northern Foxe Basin Study Area, which includes Fury and Hecla Strait, was s…	Protection of species habitat/Protected areas management, Biodiversity conservation	NA	NR	"In 1994, Parks Canada sponsored an Arctic Marine Workshop that brought together experts to map current information, identify gaps in knowledge and identify marine ‚Äòhot spots‚Äô or areas of high biological diversity (Mercier et al. 1995)." (Page 1); "In fall 2008/winter 2009, DFO‚Äôs Oceans Program conducted meetings in Nunavut with the Regional Inuit Associations (RIAs), Nunavut Tunngavik Inc.…	No	N/A	NA	NA	NA	Ecosystem	Offshore	NR	NR	NR
9	BIAS-K_CM_43	Christine	BritneyZ	Brewster, J., Neumann, D., Ostertag, S., & Loseto, L. (2016). Traditional ecological knowledge (TEK) at Shingle Point, TY: observations on changes in the environment and fish populations. Canadian Technical Report of Fisheries and Aquatic Sciences, 3174, v + 23 p.	M	"This study was requested and is supported by the Aklavik HTC and the Fisheries Joint Management Committee (FJMC). The coupling of TEK alongside biological data will help to strengthen the current ecosystem-monitoring programs by focusing the research on the subjects of concern and to better understand the long-term changes in the coastal environment and fish populations... (p.11)."	0	Limited mention of community involvement but clearly identifies objective as working with community members to integrate TEK with WS: "The consistent use of the area by local peoples and the traditional ecological knowledge (TEK) that has been passed on along many generations is of great value for understanding change in the environment over time‚Ä¶ (p.9)." ; "...we still do not fully understand …	2	Sought approval in questionnaire phase, no other phases seeking approval or input from community: "A questionnaire was drafted and reviewed by the Aklavik HTC. The HTC provided feedback and requested a local summer student be hired to assist with the interviews. The questionnaire then went through two ethics screening processes to ensure that it, and the interview process, followed the guidelines…	Different	IKlocalexp_IKhist	"As part of the existing DFO monitoring programs that have been ongoing at Shingle Point since 2010, inventories of fish species captured at various sample sites have been collected‚Ä¶ collected using various methods over the years, and were collected collaboratively between researchers and the local harvesters... This study focuses on those fish species most commonly captured in order to establi…	2	"These fishes have been collected using various methods over the years, and were collected collaboratively between researchers and the local harvesters... (p.4)" ; "Participant responses were grouped into four categories: fish population change, increase in air temperature, increase in water temperature and concern‚Ä¶ (p.18)." ; "Environmental changes observed went beyond the marine environment‚Ä…	Case Study	Interviews	Counts/census	Same	WStoIKmethod	TEK observations confirmed using WS explanations: "The majority of questions during the interview were related to observed changes in fish occurrence over the years. Of the 15 participants who took part in the TEK questionnaire, 11 (73%) stated that they have noticed changes in fish occurrence (67%) and the general health of fish (33%) in the area... (p.19)."	0	Analysis of TEK without requring WS, accepted observations to analyze frequency and commonality between participants, but no mention of seeking approval or input: "Results from the TEK interviews indicated that Shingle Point community members have been observing changes at Shingle Point since the 1960s and 1980s... Overall, most participants were concerned with the observed environmental change (…	Same	"The results were categorized into four sections: Fish Population Changes, Environmental Changes, Concerns and Why People Return... (p.13)." ; "The qualitative software ‚ÄúNVIVO‚Äù was used to analyze word counts and word associations, thereby identifying common trends within each interview‚Ä¶ (p.13)." ; "The changes in the environment are evident to the people that frequent Shingle Point; concer…	WSinfer_IKinfer	0	"Often the inability to understand change is due to a lack of baseline information and a good understanding of the previous state of the marine environment. Monitoring programs are very useful for identifying change and providing some insight as to the reason for change. The use of TEK and local observations are a useful tool to compliment quantitative monitoring programs to detect long-term chan…	None	IKfurther	Complementary	NA	NA	2016	" The ongoing monitoring of fishes at Shingle Point prompts a unique opportunity to merge the generations of traditional observational data with the quantitative biological data collected by researchers. During the 2015 field season TEK questionnaires and interviews were conducted at Shingle Point. In this study TEK is defined as the collection of indigenous knowledge, techniques, and beliefs of …	Track and adapt to environmental/climate change, Resource/Wildlife Management, Document Indigenous Knowledge, Bridge IK and WS, Intergenerational Knowledge transfer/ Revitalization of Indigenous knowledge	NA	Yes	"Fisheries and Oceans Canada (DFO) has established a number of fish monitoring programs from Shingle Point. For example, the Tarium Niryuitait Marine Protected Area (TNMPA) was established in 2010, in effort to protect beluga and their supporting habitat and prey (DFO and FJMC 2013a, 2013b). Three regions of the Mackenzie Estuary make up the TNMPA: Niaqunnaq, Okeevik and Kittigaryuit (Figure 1). …	No	N/A	NA	NA	NA	Ecosystem	Coastal	Middle & Late	Yes	Both
10	BIAS-K_CM_45	Christine	BritneyZ	Ostertag, S. K., Loseto, L. L., Snow, K., Lam, J., Hynes, K., & Gillman, D. V. (2018). ‚ÄúThat‚Äôs how we know they‚Äôre healthy‚Äù: the inclusion of traditional ecological knowledge in beluga health monitoring in the Inuvialuit Settlement Region. Arctic Science, 4(3), 292-320.	A	Desire from researchers to include TEK: "This study aimed to develop a suite of local indicators of beluga health that bridged traditional ecological knowledge (TEK) about beluga condition, illness, and disease, with western science through the co-production of knowledge‚Ä¶ (p.1)." ; "This project was initiated to address gaps in effectively including TEK in one of Canada‚Äôs longest cetacean mon…	3	"Beluga health was characterized and beluga health indicators selected through public meetings, questionnaires, interviews, focus groups, and key informant interviews (Fig. 2). Questionnaires and interview questions were developed based on the outcomes from public meetings... observations were used to generate semi-structured questionnaires about harvested whales and to develop interview question…	3	"Public meetings were held frequently... in the three communities to receive research direction, provide research updates and discuss next steps. Research updates were communicated... through reports (annual or bi-annual) and presentations (annual or bi-annual) during the study period (2013‚Äì2017). Feedback... was incorporated into the study design and recommendations for monitoring... (p.7)."	Same	IKlocalexp_IKhypoth	"Prior to this project initiation... [researchers] conducted research in the ISR and developed strong relationships with harvesters and their families. Through consultation... the initial project was designed and funding was sought... with [locals] identified as a research partner and the HTCs identified as research team members... (p.6)." ; "Questionnaires and interview questions were developed …	2	"‚Ä¶ since the 1980s data collections were standardized and collected through partnerships and co-management arrangements with Inuvialuit, as prescribed in the IFA‚Ä¶ to create a community-based approach to monitoring fish and marine mammals in the ISR‚Ä¶ co-management under the IFA has allowed Inuvialuit to basically control the beluga management process and begin to take proactive measures abou…	Case Study	Focus Groups, Interviews, Workshops	Document review	Same	IKlocalexp_IKhist	Interviews from key data were used with WS data being collected to compare with TEK findings: "Public meetings were held frequently... in the three communities to receive research direction, provide research updates and discuss next steps. Research updates were communicated to the HTCs, FJMC, and IGC through reports (annual or bi-annual) and presentations (annual or bi-annual) during the study pe…	2	"Content analysis‚Ä¶ was used to identify themes in the interview transcripts, harvester questionnaires, and Focus Group (FG) responses‚Ä¶ mailing or hand-delivering individual interview transcripts and research updates to all interviewees. Interviewees were invited to contact S. Ostertag if any errors were present in the transcript... meetings were held in each participating community to review …	Same	"Following data analysis, beluga health characterization was broadly classified into three categories of knowledge based on the classification of TEK presented by Usher (2000): 1. factual knowledge of beluga health based on empirical observations by individuals; 2. value statements including moral and ethical statements about how to behave and a holistic understanding about human health; or 3. cu…	WSinfer_IKinfer_IKinWSlitVV	3	"TEK that reflected values about the environment... and the Inuvialuit knowledge system... were reviewed by the researchers to provide recommendations on how they may support beluga monitoring and management‚Ä¶ (p.10)." ; "The inclusion of Inuvialuit in the FJMC ensures their integration in the functions and decisions pertaining to fisheries management in the ISR... (p.23)."	None	IKfurther	NA	Complete interdependence (IK/WS addressing similar questions and/or gathered through an intertwined process, i.e. results could not have been achieved without both), Congruent (IK/WS addressing similar questions and/or gathered through parallel processes, i.e. gathered separately)	NA	2018	we attempt to co-produce knowledge with Inuvialuit to support holistic monitoring of beluga health in the ISR. We engaged the communities of Inuvik, Paulatuk, and Tuktoyaktuk to characterize beluga health from an Inuvialuit perspective, develop local indicators of beluga health to support the inclusion of TEK and local observations in beluga health monitoring and identify the values and cultural-…	Track and adapt to environmental/climate change, Resource/Wildlife Management, Document Indigenous Knowledge, Bridge IK and WS, Answer scientific questions/Inform scientific research, Ensure continued access to culturally important species, Monitoring impacts industrial activity/development, Enhance use of IK in management	NA	Yes	Prior to this project initiation, S. Ostertag and L. Loseto conducted research in the ISR and developed strong relationships with harvesters and their families.	Yes	J. Lam. Inuvialuit Game Council, Joint Secretariat,	Individual	Co-management board	NA	Species	Beluga	All	Yes	Both
11	BIAS-K_CM_49	Christine	BritneyZ	Ferguson, S.H., Higdon, J.W., & Westdal, K.H. (2012). Prey items and predation behaviour of killer whales (Orcinus orca) in Nunvaut, Canada based on Inuit hunter interviews. Aquatic Biosystems, 8(3), 1‚Äì16.	A	Initiated by researchers to try to fill knowledge gaps using TEK: "Prey items are largely unknown in the eastern Canadian Arctic and therefore we conducted a survey of Inuit Traditional Ecological Knowledge (TEK) to provide information on the feeding ecology of killer whales‚Ä¶ (p.1)."	0	No mention of seeking community input or approval in setting project objectives, determined solely by researchers.	1	"We interviewed Inuit hunters and elders in Nunavut to develop an extensive baseline knowledge of Arctic killer whales. We collected information via 105 semi-directed interviews... including questions on killer whale prey items, hunting techniques, prey avoidance behaviour, and consumption patterns. Interviewees also provided information on killer whale abundance, distribution, and movements... (…	Same	IKlocalexp_IKhist	"The research protocol was approved by the Office of Research Services, University of Manitoba (i.e., ethics approval) and the Nunavut Research Institute (NRI), and interviews were conducted with the consent and assistance of local Hunters and Trappers Organizations/Associations (HTO/HTA) in each community... (p.3)." ; "	1	"Communities (Table 1 Figure 1) were chosen to provide a wide representation throughout the Hudson Bay and Baffin Island regions of Nunavut and with consideration of historic and recent killer whale observations [24,27] and logistical constraints‚Ä¶ Interviewees were identified using a reputational sampling method [36] where the local HTO in each community provided a list of potential interviewee…	Mixed methods	Interviews	Document review	Same	IKlocalexp_WStoIKmethod	"A mix of qualitative and quantitative survey data on killer whales was collected and analyzed‚Ä¶ (p.3)."	0	TEK coded into database to be used in analysis, no mention of community-level involvement within analysis, rooted in WS, results compared to previous TEK as historical baseline: "All individual sighting reports were added to a larger killer whale sightings database, and observations from nine communities (pre-2010 interviews) were included in a recent analysis of the database, including predation…	Same	"Qualitative data were analyzed using an interpretive approach to connect ideas and categorize results [38], where results are grouped into related categories (e.g., specific prey items) and patterns summarized... (p.3)." ; "Reports of bowhead whales as a prey item were non-randomly distributed across regions... (p.4)."	WSinfer_IKinWSlitVV	0	No explicit involvement from community in research application/dissemination, recognition of importance in including TEK in future research and the benefits of including TEK in research application: "Inuit TEK can provide information necessary for modeling predation impact and thereby inform management and conserva- tion decisions‚Ä¶ (p.12)." ; "Inuit knowledge and observations have provided subs…	None	WSfurther	Congruent	NA	NA	2012	"We interviewed Inuit hunters and elders in Nunavut to develop an extensive baseline knowledge of Arctic killer whales." (Page 3)	Resource/Wildlife Management, Document Indigenous Knowledge, Document information on killer whales and prey	NA	No	"Communities (Table 1 Figure 1) were chosen to provide a wide representation throughout the Hudson Bay and Baffin Island regions of Nunavut and with consideration of historic and recent killer whale observations [24,27] and logistical constraints" (Page 3); This indicates that this study was not built on a previous relationship because communities were selected to be participants.	No	N/A	NA	NA	NA	Species	Killer whale	All	Yes	Both
12	BIAS-K_CM_5	Christine	BritneyZ	Carmack, E., & Macdonald, R. (2008). Water and ice-related phenomena in the costal region of the Beaufort Sea: Some parallels between native experience and western science. Arctic, 61(3), 265‚Äì280.	M	"... joint inquiry will focus on phenomena that are important to Native peoples for their way of life and wil bring Western scientists closer to a "systems science" level of understanding‚Ä¶ (p.3)." ; ""The research was initiated as part of the Northern Oil and Gas Action Program (NOGAP)."	1	"... as we met [with an Indigenous elder]‚Ä¶ we saw the need to revise and refocus our science plan from one based on traditional biogeochemical sections to one that addressed emerging topics and places that appeared to be of critical importance to regional ecosystems... (p.4)."	1	Traditional knowledge sub-section within methods, focussed on how Elders learned and acquired traditional knowledge and how to use it as insight for this study: "The observational methods used by Jimmy Jacobson were based on his experience and knowledge developed while living on the land. It follows that his biographical sketch, obtained during conversations, portrays best the descriptive power o…	Different	all	Elders observations did play a role in implementing new design approaches, although limited contribution to initial design: "... we saw the need to revise and refocus our science plan from one based on traditional biogeochemical sections to one that addressed emerging topics and places that appeared to be of critical importance to regional ecosystems... (p.4)." ; " "Fieldwork was carried out‚Ä¶ t…	1	Implementation plan outlined to Elder to get advice and input: "When we told Jimmy we wanted to obtain water samples by landing on the ice by helicopter and drilling ice holes, he felt obliged to warn us to be very careful at this particular location... (p.10)."	Mixed methods	Oral history	Natural history, Sampling, Simulations	Different	IKlocalexp_WStoIKmethod	Project implementation rooted in Western methods, recognition of implementation limitations: "We admit that our first attempt to bridge the gap between Indigenous knowledge and the methodologies of Western science has engaged only one Elder, and we made no attempt to establish community priorities or consensus. We simply dialogued with an elder to gain perspectives based on his personal experienc…	1	IK regarded as a narrative needing to be verified by Western analysis: "Jimmy's narrative about the rig is interesting because it gives a clue about the wintertime formation of dense, saline water on shallow continental shelves and its subsequent drainage into the ocean interior... several authors have implicated shelf drainage as an important source of mid-depth halocline water, supporting data …	Mixed	Despite IK supported in analysis, unable to accept unless backed by Western methods: "It follows that a better understanding of shelf exchange processes, especially one based on data and observation, should advance our ability to model such processes in Arctic systems. From this work we cannot claim that Arctic bays are important at the global scale... (p.14)."	IKinfer_IKinWSlitVV	0	No mention of Indigenous paricipant playing a role in dissemination but acknowledgement of potential error in excluding Indigenous Peoples from research application: "...we recognize the error of many early polar explorers, who held on to the belief that their ways were best... failed to see what the Inuit had achieved in developing techniques of dress, diet and travel... Are we making the same a…	None	WSfurther	Congruent	NA	NA	2008	"This paper reports our attempt to use Native observations of nature to influence the design and focus of field and modeling studies aimed, ultimately, at understanding processes that may influence the dispersion and consequences of hydrocarbons introduced as a result of offshore oil and gas development. Our examples are drawn from the region of the Mackenzie Delta and the Eskimo Lakes, where we …	Track and adapt to environmental/climate change, Document Indigenous Knowledge, Bridge IK and WS, Monitoring impacts industrial activity/development	NA	Yes	"Our examples are drawn from the region of the Mackenzie Delta and the Eskimo Lakes, where we have intermittently carried out seasonal research since 1986, and where Jimmy Jacobson (1921 ‚Äì 94), our source of indigenous knowledge, lived, hunted, and fished year-round for over 70 years." (Page 266); "Following initial studies of the Beaufort Shelf between 1986 and 1988, our research entered a sec…	No	N/A	NA	NA	NA	Ecosystem	coastal	Late	Yes	Male
13	BIAS-K_CM_50	Christine	BritneyZ	Frid, A., McGreer, M., Haggarty, D.R., Beaumont, J., & Gregr, E.J. (2016). Rockfish size and age: the crossroads of spatial protection, central place fisheries and indigenous rights. Global Ecology and Conservation, 8(2016), 170‚Äì182.	A	"First Nations elders, however, have observed a decline in the body sizes and abundance of rockfishes, which coincides with increased exploitation by non-indigenous fishers‚Ä¶ we worked with the Wuikinuxv, Nuxalk, Heiltsuk and Kitasoo/Xai‚ÄôXais First Nations of BC‚Äôs Central Coast, examining rockfish population characteristics at 282 of their fishing sites... (p.1)." ; ""To address the conserva…	0	Considered Indigenous rights in setting project objectives, no mention of including community-level participation: "As a contribution to the global effort to integrate cultural values into ecosystem based management (Poe et al., 2014), we conducted a case study that connects the concepts of spatial protection, central place fishing and indigenous rights to marine resources... To address the conse…	1	First Nations identified sites, working together in follow-up phases: "We used fishery independent methods to estimate catch per unit effort (CPUE) and collect body size and age data at sites that First Nations identified ‚Äì through marine planning processes (MaPP, 2015), workshops, structured interviews, or informal discussions... (p.4)."	Mixed	WStoIKmethod	"We used hook-and-line gear to collect fishery independent data, and sampled landings from First Nations subsistence fishers. Spatial fishery closures served as experimental treatments. We also applied central place foraging theory to predict declines in size, age and abundance with increasing distance from recreational fishing lodges and other ports... (p.1)." ; "After field data collection, we …	1	First Nations identified sites and Indigenous fishers catch used but no other mention of community role in project implementation: "That is, First Nations identified areas where they currently fish, or fished historically prior to local declines, for these species... We also collected body size and age data opportunistically from the catch of indigenous FSC fishers... (p.4)."	Case Study	Interviews, Workshops	Counts/census, Sampling, Simulations	Mixed	WStoIKmethod	NA	N	No mention or presenting results to community or seeking input or approval.	None	No IK included in analysis: "Analyses used linear mixed models and controlled for environmental variables‚Ä¶ (p.1)." ; "We present results in terms of the best models determined by AIC model selection‚Ä¶ and describe average responses‚Ä¶ (p.6)."	WSinfer	1	Research application framed in terms of benefits to Indigenous community, recognition that IK should inform future methods/research projects: "Our study has management implications relevant to Canada‚Äôs legal obligation to ensure long-term access by indigenous people to species of cultural significance‚Ä¶ (p.9)." ; "...long term access to rockfishes by indigenous people and other users is more l…	Yes	WSfurther_IKfurther	Complementary	NA	NA	2016	"To address the conservation concerns of First Nations and inform management decisions, we designed a field study that tested predictions from the hypothesis that spatial variation in fishery pressure affects the average size, age and abundance of rockfishes. To a lesser extent, we also examined Lingcod (Ophiodon elongatus), which overlap spatially with rockfishes and are also culturally signific…	Resource/Wildlife Management, Protection of species habitat/Protected areas management, Answer scientific questions/Inform scientific research, Ensure continued access to culturally important species	NA	NR	"We focused on rockfishes (Sebastes spp.), which are culturally significant to the four indigenous groups (or First Nations) of British Columbia‚Äôs (BC) Central Coast (Fig. 1): Heiltsuk, Nuxalk, Kitasoo/Xai‚ÄôXais and Wuikinuxv." (Page 171); it is not clear if there was a prior relationship with these indigenous communities	Yes	Alejandro Fried (Central Coast Indigenous Resource Alliance), Madeleine McGreer (Central Coast Indigenous Resource Alliance)	Individual	Resource alliance	NA	Species	Rockfish species	Late	Yes	NR
14	BIAS-K_CM_52	Christine	BritneyZ	G√©linas, V. (2016). Mixed methods approaches in marine mammal science: A case study of the bowhead whale distribution patterns and feeding ecology in the eastern Canadian Arctic (Nunavik). (Master's Thesis). Trent University. Peterborough, Ontario, Canada.	A	No explicit reconition of community role in initiation, seemingly initiated by researchers.	0	"In general, this exploratory study aimed to understand the contribution of a mixed methods approach to understanding marine mammal ecology in the Arctic‚Ä¶ What is the distribution pattern and feeding ecology of the bowhead whale in Nunavik waters?... What is the feeding ecology (where and what is eaten) of the bowhead whale in Nunavik?... (p.20-21)." : Each research question, set by researchers…	1	"The study combines Inuit knowledge (IK), collected through semi-directed interviews with Inuit harvesters, and analyses of stable isotopes and trace elements (SI/TE) in baleen plates‚Ä¶ (p.3)."	Different	all	"This study used a mixed methods approach to understand the distribution patterns and feeding ecology of bowhead whales in the eastern Canadian Arctic, with an emphasis on Nunavik waters. The qualitative methods used included the collection of IK from hunters and Elders in five Nunavik communities through interviews with participatory mapping. The chemical analyses of stable isotopes and several …	1	"Data on movement and seasonal distribution of bowhead whales came from stable isotope and trace element analyses of two baleen plates collected during subsistence hunts in Nunavik and analysis of Inuit knowledge (IK) from 24 semi-directed interviews with Inuit hunters and Elders from five Nunavik communities... (p.74)." ; "After consultation with several communities during an initial trip in the…	Case Study, Mixed methods	Interviews, Participatory mapping	Sampling	Different	IKlocalexp_WStoIKmethod	"The concurrent design... where both qualitative and quantitative data are gathered and analysed at the same time and then brought together and triangulated in a final collective analysis was selected to reduce the time over which the data were collected and to permit the attribution of equal weight to the data generated by each method in the ultimate analysis... the quantitative data and results…	2	"Baleen plates used during this study were collected during two licensed subsistence aboriginal hunts in Nunavik‚Ä¶ (p.82)." ; " In this project Inuit knowledge and SI/TE analyses are compared and triangulated‚Ä¶ both sets of data answered complementary yet different components of the research questions... (p.86)."	Different	Analysis of methods success in previous studies, justification of research approach: "A process of thematic content analysis [of literature review results]‚Ä¶ was conducted‚Ä¶ (p.35)." ; "This paper analysed the accessible online, peer-reviewed published marine mammal literature to understand how mixed methods approaches are currently represented and to identify the strengths and weaknesses of th…	WSinfer	1	"... research should be encouraged to characterize the water masses and isotopic and trace element composition in the bowhead whale‚Äôs range. A more extensive examination of chemical patterns in baleen plates from Hudson Strait area should also be encouraged to give further support to the hypotheses generated in this study.... (p.104-105)." ; "Mixed methods designs are increasingly used in marin…	None	WSfurther	Congruent	NA	NA	2016	‚ÄúThrough the use of a case study focus on bowhead ecology in Northern Quebec (Nunavik) this study proposes to examine the use of mixed methods in marine mammal research. It draws upon information from TEK of Inuit, herein referred to as Inuit Knowledge (IK), and data generated through stable isotope and trace element analyses of baleen plates from subsistence harvested whales from the region.‚Ä…	Resource/Wildlife Management, Protection of species habitat/Protected areas management, Document Indigenous Knowledge, Bridge IK and WS, Answer scientific questions/Inform scientific research, Ensure continued access to culturally important species	NA	No	"After consultation with several communities during an initial trip in the region, the communities of Kangiqsualujjuaq, Quaqtaq, Kangiqsujuaq, Salluit and Ivujivik were invited and agreed to participate (Fig. 3.2). Communities were identified and chosen that were known for their strong connection to the sea, previous and current participation in bowhead hunting (Arngak et al. 2013) and high level…	No	N/A	NA	NA	NA	Species	Bowhead whale	Middle & Late	Yes	Both
15	BIAS-K_CM_53	Christine	BritneyZ	Joyce, A., & Canessa, R. (2009). Spatial and temporal changes in acess rights to shellfish resources in British Columbia. Costal Management, 37(6), 585‚Äì616.	A	No mention of community involvement in initiation, seemed to have stemmed from academic community, no explicit mention of research motivation: "In this article, we examine these claims in light of a transition from wild to cultured shellfisheries. We examine, from 1995 through 2005, five study sites in coastal British Columbia that have both wild shellfisheries and aquaculture... (p.5)."	0	Project objectives set by researchers, no mention of Indigenous participation: "We examine, from 1995 through 2005, five study sites in coastal British Columbia that have both wild shellfisheries and aquaculture. Using both quantitative and qualitative approaches, we examine whether the introduction of shellfish and salmon leases are affecting access rights to existing coastal shellfish resources…	0	Research designed prior to involving community, no attempt to seek approval or input, interviewees perspectives considered in findings, does not provide opprotunity to aid in research design: "We then report our methods, and in the findings section, consider interviewees‚Äô perspectives in an attempt to gauge... social and economic effects of aquaculture development... whether aquaculture develop…	None	WStoIKmethod	"Using both quantitative and qualitative approaches, we examine whether the introduction of shellfish and salmon leases are affecting access rights to existing coastal shellfish resources, and specifically, we look at spatial and temporal trends in distributions of wild shellfisheries in response to both increasing shellfish and salmon aquaculture development... (p.5)." ;	1	Note that not all interviewees were from Indigenous communities, does provide opprotunity for Indigenous participants to evaluate work to date: "Communities represented at each of the study sites included a broad demographic of interviewees representing a wide range of ages, ethnicities, and primary occupations‚Ä¶ (p.11)." ; "New datasets that incorporate water quality closures were re-evaluated …	Case Study	Interviews, Participatory mapping	Document review, Mapping, Sampling	Different	WStoIKmethod	"... a preliminary GIS-based analysis allowed for quantitative analysis of spatial and temporal trends in the distribution of wild and cultured resources, while outputs of the GIS analysis, in the form of printed maps, were used during interviews to elicit input about conflicts related to potentially competing resource uses... (p.11)." ; "...biophysical capability assessments compiled from shellf…	1	"Maps generated from the analysis were presented to stakeholders during interviews to examine their local experiences with aquaculture development (Figure 6). Interviewees were asked to comment on the maps in order to determine whether significant spatial redistributions of wild shellfish habitat had occurred as a result of aquaculture development and, if so, how a transition from wild to culture…	Different	"Spatial and temporal trends in the distribution of wild and cultured shellfish resources were investigated for the five study sites using time-sequenced data to examine‚Ä¶ changes in spatial relationships‚Ä¶ spatial proximity of finfish aquaculture tenure sites to shellfish aquaculture tenure sites and wild shellfish harvesting areas... and temporal changes... we aimed to quantify the extent of …	WSinfer_IKinWSlitVV	0	"Feedback from interviewees about the GIS data was also crucial for identifying gaps in the government datasets and guiding the analysis. We found a participatory approach yielded benefits that flowed in two directions: (1) participatory input helped provide quality control and ground-truthing for the formal geospatial analyses; while (2) map-based discussions and sharing of study results helped …	None	WSfurther	Complementary	NA	Is this a management study? This article contained a lot of repeating information, making coding difficult, please confirm if management study - codes for IK & WS roles will need to be changed if so.	2009	"In this article, we examine these claims in light of a transition from wild to cultured shellfisheries. We examine, from 1995 through 2005, five study sites in coastal British Columbia that have both wild shellfisheries and aquaculture. Using both quantitative and qualitative approaches, we examine whether the introduction of shellfish and salmon leases are affecting access rights to existing co…	Resource/Wildlife Management, Document Indigenous Knowledge, Answer scientific questions/Inform scientific research, Ensure continued access to culturally important species, Monitoring impacts industrial activity/development	NA	No	"Five study sites in coastal British Columbia were selected for comparative research: the Sunshine Coast (Sechelt to Lund), Barkley Sound, Clayoquot Sound, Northeast Vancouver Island (Port Hardy and Broughton Archipelago), and Northwest Vancouver Island (Kyuquot and Quatsino Sounds) (Figure 5). Study sites were selected to highlight regional variation, including different fishing histories and do…	No	N/A	NA	NA	NA	Community	shellfish, finfish	NR	NR	NR
16	BIAS-K_CM_54	Christine	BritneyZ	Paul, R. (2000). Counting on their Migration Home: An Examination of Monitoring Protocols and Saanich First Nations‚Äô Perspectives of Coho (Oncorhynchus kisutch), Chinook (O.tshawytscha) and Chum (O. keta) Pacific Salmon at Goldstream River and Saanich Inlet, Southern Vancouver Island, British Columbia. (Master's Thesis). University of Victoria. Victoria, British Columbia, Canada.	A	"This research was undertaken in the interest of contributing to wild salmon conservation and future sustainable fisheries management planning‚Ä¶ (p.12)."	0	Goal set by researchers, aiming to determine the extent that TEK could aid in management: "The purpose of this research was to examine Goldstream salmon population trends in order to determine if, and how, historical and current records of salmon populations and Saanich First Nations‚Äò fishers‚Äò traditional ecological knowledge (TEK) about the salmon can effectively contribute to improving moni…	1	"The existing body of information on native harvest data can be used to recreate a meaningful historical statistical series for biological as well as socio-economic research purposes‚Ä¶ These data can be used to monitor harvesting trends and as potential indicators of fish abundance... (p.58)." ; "Traditional Ecological Knowledge (TEK) was brought out from interviews with Saanich fishers and comb…	Mixed	IK_all	"Methods included stream surveys to learn how escapement data used in this study (DFO 1932-2004) are collected, and interviews with Saanich fishers about their traditional and current salmon fishing methods, and about the Goldstream salmon... this study adopted an adaptive management, co-management and traditional management systems approach toward assessing returning salmon populations. The meth…	2	"Traditional ecological knowledge‚Ä¶ was documented through collaboration with Saanich First Nation fishers. Saanich fishers were asked to share their knowledge and perspectives about the Goldstream and Saanich Inlet fishery in semi-directed interviews that ranged in duration from one to four hours. A standardized survey research instrument was created for conducting these interviews.... survey w…	Case Study	Interviews	Counts/census	Mixed	IKlocalexp	"I conducted Goldstream escapement enumeration for this project in consultation and in conjunction with Howard English hatchery technicians and DFO salmon biologists‚Ä¶ in order to determine how escapement data were obtained and recorded in DFO‚Äòs field report files.... Escapement data also provides researchers with updated information for preparing annual forecasts and prescriptions for wild sa…	0	"Thematic analysis of interview transcripts was undertaken in order to encode qualitative information (TEK) and document dominant, emerging themes regarding Saanich Peoples‚Äò past and present salmon fishing experiences at Goldstream River and Saanich Inlet... Themes were coded by using different symbols for identifying each theme... enabled me to systematically identify, list, describe and exami…	Same	"I used the logistic growth model to determine the rate of population increase of Goldstream salmon. I also conducted a catch-per-unit-effort (CPUE) analysis with the limited data available to illustrate its function as a monitoring tool for Saanich fishers... (p.14)." ; "Escapements from stream inspection log sheets were entered into Microsoft Excel (¬©2001) database spreadsheets to create frequ…	WSinfer_IKinWSlitVV	2	Reccommends more extensive communication & consultation with community, as well as improvements to WS design: "Observations of aquatic changes and environmental impacts‚Ä¶ need to be documented and considered along with monitoring of fluctuations of escapement and total catch of coho, chinook and chum salmon at these sites over time‚Ä¶ For future analyses, protocols for counting and assessing ret…	Yes	WSfurther_IKfurther	Congruent	NA	NA	2006	‚ÄúThis research was undertaken in the interest of contributing to wild salmon conservation and future sustainable fisheries management planning. I hope that my findings will be useful to those working towards protecting, sustaining and enhancing the Pacific salmon fishery. The purpose o f this research was to examine Goldstream salmon population trends in order to determine if, and how, historic…	Resource/Wildlife Management, Document Indigenous Knowledge, Bridge IK and WS, Answer scientific questions/Inform scientific research, Ensure continued access to culturally important species	NA	Yes	"Dr. Nancy Turner who had worked with him previously referred the first interviewee (Earl Claxton Sr.) to me"; Text indicates that author's co-supervisor had a previous relationship / collaboration with members of the Indigenous community, but it is not clear if there was a prior relationship between the author and members of the Indigenous community.	No	N/A	NA	NA	NA	Species	Coho salmon, Chinook salmon, Chum salmon	NR	No	NR
17	BIAS-K_CM_6	Christine	BritneyZ	Eckert, L.E., Ban, N.C., Frid, A., & McGreer, M. (2017). Diving back in time: Extending historical baselines for yellowed rockfish with indigenous knowledge. Aquatic Conservation: Marine and Freshwater Ecosystems, 28, 158‚Äì166.	C	"Indigenous fishers from the Kitasoo/Xai'xais, Heiltsuk, Nuxalk, and Wuikinuxv First Nations of BC's Central Coast have been observing declines of rockfish... First Nations are particularly concerned about yelloweye rockfish... and commissioned this study to complement information from ecological surveys (p.2)." ; "We wish first to thank the Kitasoo/Xai'xais, Wuikinuxv, Heiltsuk, and Nuxalk Natio…	2	"The goal of this research was to use the Central Coast of BC as a case study to illustrate the use of TEK and LEK to establish historical baselines that extend farther back in time than fishery‚Äêindependent scientific surveys‚Ä¶ (p.2)."	2	"Research was conducted on the Central Coast of BC, Canada, in partnership with four First Nations ‚Ä¶ Research agreements and protocols were developed with each of the four First Nations that had identified the need for this study‚Ä¶ (p.3)."	Same	IK_all	"A vessel‚Äêbased approach was used to frame questions about changes in yelloweye rockfish size (length), depth of catch, and relative abundance. This method guided participants chronologically‚Ä¶ throughout their lives‚Ä¶ attempted to chronologically reconstruct the participants' life or career experiences fishing... (p.3)." ; "Their responses were digitized using ArcGIS... Supportive materials …	2	"Where feasible, the research began in each community with a workshop open to all community members to introduce the project and its goals, and to solicit interest in interview participation‚Ä¶ After transcription and analyses of interviews, findings were publicly reported in each commu- nity, follow‚Äêup interviews were conducted, and data were shared per research agreements... (p.3)." ; "Given …	Community-based Participatory Research, Case Study	Interviews	Counts/census	Same	IKlocalexp	IK braided with WS approaches to implement project, a combined approach: "Interview transcripts were coded into coarse categories (e.g. size, abundance, perceived threats), and finer sub‚Äêcategories for qualitative analysis using NVivo software‚Ä¶ (p.4)."	1	"After transcription and analyses of interviews, findings were publicly reported in each community, follow‚Äêup interviews were conducted, and data were shared per research agreements‚Ä¶ (p.3)."	Same	Using information gathered in interviews as inputs for WS analyses: "To analyse changes to perceived yelloweye rockfish size over time, a linear mixed model (LMM) was used (Pinheiro & Bates, 2000), with reported typical fish length (interpreted as median length) as the response variable‚Ä¶ Visual inspection of quantile‚Äìquantile plots, residuals vs fitted plots, and correlation values between va…	WSinfer_IKinfer	1	Explicit call to include IK holders in dissemination: "In oceans affected by a growing number of stressors, it is imperative to capture and consolidate anecdotes, observations and stories as a means to look further into the past and understand just how extensive changes have been... (p.6)." ; " Implementing marine use plans co‚Äêauthored by First Nations (MaPP, 2015) and establishing MPAs would f…	None	IKfurther	Congruent	NA	NA	2018	"The goal of this research was to use the Central Coast of BC as a case study to illustrate the use of TEK and LEK to establish historical baselines that extend farther back in time than fishery‚Äêindependent scientific surveys. The objectives were to (i) use interviews to estimate relative changes in yelloweye rockfish size and abundance since the 1950s, (ii) identify factors perceived to have c…	Track and adapt to environmental/climate change, Document Indigenous Knowledge, Bridge IK and WS, Answer scientific questions/Inform scientific research, Monitoring impacts industrial activity/development	NA	Yes	"In recent decades, however, Indigenous fishers from the Kitasoo/Xai'xais, Heiltsuk, Nuxalk, and Wuikinuxv First Nations of BC's Central Coast have been observing declines of rockfish, which they attribute primarily to overexploitation by commercial and recreational fishers. These First Nations are particularly concerned about yelloweye rockfish (S. ruberrimus), an important cultural and economic…	Yes	Alejandro Fried is the science coordinator for Central Coast Indigenous Resource Alliance; Madeleine McGreer is the fisheries coordinator for Central Coast Indigenous Resource Alliance	Individual	Science coordinator; Fisheries coordinator	NA	Species	yelloweye rockfish	Middle & Late	Yes	Both
18	BIAS-K_CM_61	Christine	BritneyZ	Levine, J., Muthukrishna, M., Chan, K.M.A., & Satterfield, T. (2016). Sea otters, social justice, and ecosystem-service perceptions in Calyoquot Sound, Canada. Conservation Biology, 31(2), 343‚Äì352.	A	"...relatively few published ES [Ecosystem Service] case studies explicitly focus on what are often interlinked social, cultural, and distributional factors. We took an initial step toward remedying this knowledge gap. (p.2)."	0	No involvement of Indigenous community in setting project objectives, set by researchers, although objectives made to explicitly consider multiple perspectives due to scientific uncertainty and try to uplift effective socially inclusive management practices: "The projected ecological effects of the sea otter‚Äôs return fall along a spectrum of scientific uncertainty‚Ä¶ (p.2)." ; "...contrasts in …	1	Community had limited control in research design, but design specifically tried to have inclusive language and allow for participants to answer openly: "Prior to the collection and analysis of data reported in this paper, we conducted a limited series of in-depth interviews ‚Ä¶ and convened a focus group‚Ä¶ we avoided using the potentially mystifying term ecosystem services and instead asked them…	Same	IKlocalexp_IKhist_WStoIKmethod	"Our study was conducted under approval of the University of British Columbia‚Äôs Behavioural Research Ethics Board‚Ä¶ The primary method we applied in Clayoquot Sound was a structured-interview protocol that involved listing and sorting tasks‚Ä¶ a list (known as a freelist) of the local ESs that each participant could bring to mind in the order the services occurred to them... We sorted and code…	1	36% of participants identified as First Nations, all participants compensated and gathered through a public initiative, allowing anyone with desire to be involved in interviews, limited involvement outside of interviews: "We interviewed 71 individuals in and around Clayoquot Sound‚Ä¶. Twenty-six participants self-identified as of a First Nation‚Ä¶ participants were recruited through the deploymen…	Case Study	Interviews	Interviews	Same	IKlocalexp_WStoIKmethod	Variety of demographic inclusion allowed for comparison across multiple groups, gathering baseline data supported by empirical evidence, implementation rooted in WS: "The group-level results were analyzed across 3 contrasting axes of demographic difference: First Nation versus non-First Nation participants, men versus women, and general public versus government managers‚Ä¶ (p.3)." ; "To gather fu…	0	Results analyzed by comparing Indigenous responses with responses from other groups, no explicit mention of seeking approval or input on analysis from community: "First Nation participants were an exception to this rule, and managers mentioned these terms much earlier and more often than the general public‚Ä¶ (p.4)." ; "First Nation participants tended to rank well-being‚Ä¶ much more highly than …	Same	"We then used the freelist-analysis software package ANTHROPAC to calculate a group-level measure of the relative importance of each of the listed items‚Ä¶ The software assigned each item a Smith‚Äôs salience index value (S) on a scale of zero to one‚Ä¶. (p.2)" ; "With the exception of food, non-First Nation and First Nation participants‚Äô top-10 lists did not have a single ES in common.... (p.4…	WSinfer_IKinfer_IKinWSlitVV	0	Explicit recognition that First Nations and non-First Nations will experience changes differently, recognition that preferenceds of disadvantaged groups are being ignored, states that efforts to integrate approaches are needed yet provides no role or inclusion of First Nations in dissemination process: "As otters continue to expand their range southward along western Vancouver Island, it appears …	Yes	WSfurther_IKfurther	Congruent	NA	NA	2016	"We investigated this prospective tension through a multidisciplinary approach. We examined the different valuations of ESs and species among various demographic groups in Clayoquot Sound UNESCO Biosphere Reserve. We chose Clayoquot Sound because of its relatively high population of both First Nations and non-First Nations residents; its status as a biosphere reserve and regional ecotourism hub; …	Track and adapt to environmental/climate change, Resource/Wildlife Management, Document Indigenous Knowledge, Document perspectives on ecosystem services	NA	No	"We chose Clayoquot Sound because of its relatively high population of both First Nations and non-First Nations residents; its status as a biosphere reserve and regional ecotourism hub; and, crucially, because of the imminent spread of sea otters southward throughout Clayoquot Sound" (Page 345); Project was initiated by researchers and researchers chose communities to participate. This indicates …	No	N/A	NA	NA	NA	Species	Sea otter	NR	NR	NR
19	BIAS-K_CM_62	Christine	BritneyZ	Nguyen, V.M., Young, N., Hinch, S.G., & Cook, S. J. (2016). Getting past the blame game: Convergence and divergence in perceived threats to salmon resources among anglers and indigenous fisheries in Canada's lower Fraser River. Ambio, 45(5), 591‚Äì601.	A	Initiated by researchers with goal of understanding inter-group conflicts, no mention of community involvement or collaboration: "This article examines threat perception as a potential dimension of inter-group conflict over salmon fisheries in Canada's Fraser River watershed‚Ä¶ we build on recent studies suggesting that conflicts are associated with deeper cognitive and perceptual differences amo…	0	No explicit mention of seeking community involvement or approval, aims to help policy-makers consider challenges of different user groups but does not include both user groups in process: "An investigation into the cognitive and perceptual dimensions of resource conflicts is thus potentially fruitful for (1) identifying points of agreement across user groups as possible starting points for consen…	0	No mention of Indigenous community having authority in research design, no approval or input from community mentioned explicitly.	None	WStoIKmethod	"The main data source for this study is semi-structured, face-to-face interviews conducted with recreational and FN fishers‚Ä¶ The list of options was determined based on a review of the scientific literature, as well as the authors' collective familiarity with common stakeholder concerns... The interview guide was pre-tested with the first three anglers and FN fishers interviewed on the river, a…	0	FN fishers sampled in western economic/ commercial fishing environments, no attempt to interview FN fishers in other settings, recognized limitation of non-representative FN sample: "FN fishers are typically organized into crews. We aimed to interview a minimum of 50 % of the members of each crew encountered at a site, including the crew chief in all cases‚Ä¶. population may be skewed toward FN f…	Case Study	Interviews	Interviews	Same	WStoIKmethod	Allowed participants to identify other relevant knowledge holders, knowledge transformed into qualitative reflections rooted in WS: "Seventy-nine percent of anglers... consented to an interview... Ninety-seven percent of the FN fishers approached agreed to be interviewed‚Ä¶ Follow-up interviews were performed with leaders of key FN organizations, as well as groups representing anglers... Particip…	0	No mention of indigenous participation in analysis, rooted in WS, no approval or input, comparing First Nation input to anglers input using scientific methods.	Same	Analysis focusses on determining similarities and differences between groups responses, rooted in WS with limited effort to include IK as more than an input of information: "The relationships among group membership‚Ä¶ were assessed using a series of ordinal logistic regressions (OLR)‚Ä¶ We also conducted intercorrelation tests of each group's threat rankings, to see if different types of threat c…	IKinWSlitVV	0	"...the intercorrelation tests suggest that, within both groups, respondents who cited environmental threats were less likely to blame other user groups‚Ä¶. suggests a possible entry point for policy-makers and other parties looking to bring the two groups closer together on areas of shared concern.... stakeholder meetings could happen independent of government... as a means of gathering informat…	None	WSfurther	Congruent	NA	NA	2016	"We take from this literature the notion that resource conflicts are not simply reflections of competing interests, but are rooted in key differences in collective understanding of the resource and its broader ecological context (Henry and Dietz 2012). An investigation into the cognitive and perceptual dimensions of resource conflicts is thus potentially fruitful for (1) identifying points of agr…	Resource/Wildlife Management, Examine threat perception as an aspect of conflict over salmon fisheries	NA	NR	"Conflict between FN and recreational fishers on the lower Fraser has been reported for years, occasionally boiling over in acts of intimidation, fighting, and sabotage. A particularly egregious incident occurred in 2009, in which an FN chief was shot in the face with a pellet gun during a confrontation with a group of anglers. Conflict was also witnessed firsthand by one of the authors during fi…	No	N/A	NA	NA	NA	Species	Sockeye salmon	NR	NR	NR
20	BIAS-K_CM_64	Christine	BritneyZ	Lee, L.C., Thorley, J., Watson, J., Ried, M., & Salomon, A.K. (2018). Diverse knowledge systems reveal social-economic dynamics that inform species conservation status. Conservation Letters, 2019, 12:e12613.	A	Initiated by researchers aiming to link multiple knowledge systems, devellop better conservation practices: "We synthesized zooarchaeological, historical, traditional, and western science knowledge to document changes in relative abundance of key species in Canada's northern abalone social‚Äìecological system (SES) from the Holocene to present‚Ä¶ Linking multiple knowledge sources can build SES u…	0	Led by researchers with no explicit statement seeking input or approval from communities: "Here, we combined TK, ecological surveys, archaeological data, historical records, and fisheries landings to assess abalone SES change over time. This reconstruction identified three ecological regimes and revealed shifting baselines in abalone abundance and size. Considering this multiple evidence-based un…	0	Communities have limited control in designing participation, TK quantified using WS: "We conducted 10 semi-structured interviews... to document Heiltsuk TK about abalone ecology, traditional use and management, and changes in abundance and distribution of sea otters, urchin, abalone, and kelp‚Ä¶ we asked experts to reconstruct the number, size, and spatial distribution of abalone within a site ov…	Same	IKhist_IKhypoth_WStoIKmethod	"To reveal SES regime shifts, we synthesized diverse knowledge sources using multiple evidence‚Ä¶ and triangulation... approaches to reconstruct major changes in key abalone SES components in coastal BC from the Holocene to present‚Ä¶ we focused quantitative analyses within Heiltsuk First Nation traditional territory on BC's central coast... using TK and western science knowledge (WSK) data from …	1	Opprotunity for community to identify participants, limited role in rest of project implementation: "The 14 participants (one woman, 13 men) from 39 to 90 years old were identified as abalone experts by the Heiltsuk natural resource department‚Ä¶ (p.2)." ;	Case Study	Interviews	Counts/census, Document review, Sampling, Simulations	Same	WStoIKmethod	"We estimated trends in large abalone densities‚Ä¶ using density-independent exponential population growth models fit to TK and WSK data using Bayesian methods‚Ä¶ Only WSK data were modeled for small abalone <70 mm‚Ä¶ due to few TK data points .Each TK observation represented average abalone density by site by decade. Each WSK observation represented total number of abalone per site per year... (…	1	No mention of seeking approval, input or review from Indigenous participants, TK compared to WK by quantifying data, analysis rooted in WS, but Indigenous participants regarded as collaborative partners throughout.	Same	"TK and WSK data similarly supported an annual decline of 3.7%... while abalone density estimates from TK were 9.5√ó... higher than those from WSK‚Ä¶ Using multiple lines of evidence... and a historical ecology... approach, we showed how abalone abundance and size changed in BC from the Holocene to present... Moreover, we revealed change in social‚Äìecological context not possible through any sou…	WSinfer	2	"We contribute to growing literature highlighting the utility of traditional and local experiential knowledge in documenting species abundance and trends‚Ä¶ (p.7)." ; "Both knowledge sources revealed declining trends in large abalone, density estimates from TK were nearly 10√ó higher than from WSK. This difference likely reflects ecological context and sampling bias... Our results highlight the n…	Yes	WSfurther_IKfurther	Congruent	NA	NA	2018	"Here, we combined TK, ecological surveys, archaeological data, historical records, and fisheries landings to assess abalone SES change over time." (Page 2)	Track and adapt to environmental/climate change, Resource/Wildlife Management, Document Indigenous Knowledge, Bridge IK and WS, Answer scientific questions/Inform scientific research	NA	NR	N/R; it is not clear if there was a prior relationship.	Yes	Mike Reid (Heiltsuk Integrated Resource Management Department)	Individual	Resource management department	NA	Ecosystem	Inshore, northern abalone, sea otter, urchin, kelp	Middle & Late	Yes	NR
21	BIAS-K_CM_65	Christine	BritneyZ	Mackinson, S. (2001). Integrating local and scientific knowledge: an example in fisheries science. Environmental Management, 27(4), 533‚Äì545.	A	"Combining the observations of fishery professionals with more conventional hard data from scientific studies and theoretical interpretations provides a means by which we may bridge some gaps in our knowledge‚Ä¶ (p.1)."	0	Project objectives set by researchers, no community involvement, approval or input sought: "A fuzzy logic‚Ä¶ expert system, named CLUPEX, is used to combine scientific information and knowledge of fishers to enhance our understanding of the spatial dynamics of herring shoals‚Ä¶ (p.1)." ; "This paper‚Ä¶ focuses on the collection and application of local knowledge in the construction of the system,…	1	Community input considered in selecting interviewees, note that only 6/30 interviewees were First Nations people: "A total of 30 formal interviews were conducted‚Ä¶ six with First Nations people‚Ä¶ Selection of interviewees was deliberately nonrandom‚Ä¶ fishers who had the most experience fishing herring during different seasons, at different locations, and who held the respect of other fishers i…	Same	IKlocalexp_IKhist_WStoIKmethod	Project attempts to braid practical data and hard data in one framework, designed explicitly to bring both KSs together in one framework: "CLUPEX incorporates two fundamental sources of information on herring behavior and distribution pat- terns; (1) practical data: local knowledge from interviewed fishers, fishery managers, and First Nations people; (2) hard data: scientific information from fie…	1	Participants explicitly given opprotunity to approve & verify notes gathered in interviews prior to begining analysis: "Interviews were recorded by hand-written notes, then subsequently typed and sent to the candidate within 48 hours for verification of accuracy, correc- tions, and additions‚Ä¶ (p.3)."	Mixed methods	Interviews	Counts/census, Document review, Expert opinion	Same	IKlocalexp_WStoIKmethod	Implementation allowed for participation to be led by participants, all participants asked same questions and tested for honesty & trustworthiness equally, note that implementation is rooted in gathering information to generate 'IF/THEN' rules which noteably follow hypothesis-driven scientific methods: "Interviewees were asked to recount what they had observed regarding distribution and behaviour…	0	No explicit reporting of Indigenous participation in analysis, but conflicting information between KSs was incorporated and weighted, never excluded: "‚Ä¶ where information did conflict, individual rules were incorporated to capture each piece of knowledge. The confidence in each of the rules was later weighted using a ‚Äúweight of evidence‚Äù approach‚Ä¶ (p.8)."	Same	Tendency to confirm information through the lens of existing scientific literature, analysis tries to transform qualitative input to quantitative output: "Remarkably, there were no instances in which knowledge accumulated from any single source opposed another or diverged from that found in scientific literature. Information either complemented previous knowledge (from interviewees or literature)…	WSinfer_IKinfer	0	Limited control in dissemination for Indigenous communities, but framework explicitly designed to include traditional knowledge in future research application: "Resource management decisions are typically based on detailed, yet limited studies of a more traditional scientific nature‚Äîhard science. Despite recognizing the obvious need to incorporate local knowledge into science and management, tw…	Yes	WSfurther_IKfurther	Congruent	NA	NA	2001	" CLUPEX incorporates two fundamental sources of information on herring behavior and distribution patterns; (1) practical data: local knowledge from interviewed fishers, fishery managers, and First Nations people; (2) hard data: scientific information from fieldwork studies, published scientific literature sources, and interviewed fisheries scientists (Figure 1). All knowledge is incorporated in …	Bridge IK and WS, Answer scientific questions/Inform scientific research, Identify characteristics of shoals of migratory adult herring during different stages of their annual life cycle	NA	NR	N/A; There is no clear text indicating if there was a previous collaboration or not.	No	N/A	NA	NA	NA	Species	Pacific herring	NR	Yes	Both
22	BIAS-K_CM_68	Christine	BritneyZ	Pellerin, J., & Grondin, J. (1998). Assessing the state of Arctic ecosystem health: bridging Inuit viewpoints and biological endpoints on fish health. Ecosystem Health, 4(4), 236‚Äì247.	M	Research initiated to bring KS together, initaited by researchers: "Inuit community is concerned with the fact that traditional food may not be edible due to pollution. As part of a broader ecosystem health research program examining the biological, economic, and cultural impacts of environmental contamination in the Arctic, the aim of our project was to assess Arctic ecosystem health by the tent…	1	Researchers decided to include traditional knowledge and set project objectives, no input from community in this phase: "... traditional or popular knowledge constitutes a set of mental representations and semantic nodes different from official science but that must be taken into account because it is these systems of significants that determine in great part how perceived risks are modeled by th…	1	Designed to respond to Indigenous community concerns, concerns gathers prior to develloping research proposal, using IK to orient design: "The research project was designed to respond to specific needs and concerns expressed by Inuit stakeholders concerned with the impacts of environmental contamination on Arctic ecosystem health, including their wellbeing. The concerns were discussed during vari…	Same	IK_all	Despite including comunity concerns in design, limited involvement, design rooted in WS: "A total of 62 fishes were sampled‚Ä¶ Samples of gills and liver were taken on anaesthetized live fishes for histopathology‚Ä¶ Fishes were weighed, measured‚Ä¶ Each fish was subjected to a complete parasitological examination‚Ä¶ The physiological indices were calcu- lated using fish length and weight, and gon…	1	"Taking into account concerns, observations, and knowledge of local populations is an important step of any research that seeks to address community concerns‚Ä¶ (p.2)." ; "Concerns of Inuit stakeholders were compiled during ecosystem health risk management workshops... (p.3)." ; "	Mixed methods	Interviews, Workshops	Sampling	Different	IKlocalexp_WStoIKmethod	"‚Ä¶ most observations given as examples of traditional knowledge input are usually qualitative rather than quantitative, there is some uncertainty as to actual changes in the prevalence rate of abnormalities‚Ä¶ it is very difficult to put these observations in perspective with scientific data that is available mostly through controlled laboratory analyses... Of the numerous scientific expression…	1	IK included in analysis phase, limited role in data analysis but traditional interpretations applied to explain observed trends: "Among the Inuit, visual cues as well as taste and smell of meat and fish constitute prime ways to test food safety. Moreover, as in many traditional societies, there exists among the Inuit a strong resistance to environmental knowledge that cannot be validated through …	Different	Analysis rooted in WS, attempt to interpret through both WS and IK lenses, valueing both equaling and not favoring one over the other: "For these analyses, 25 muscle samples from the Sapukkait and George Rivers fish were dosed, while 5 reference fish were randomly sampled for similar analyses‚Ä¶ (p.3)." ; "The survey done in our study showed the presence of 13 parasite species‚Ä¶ no scientific da…	WSinfer_IKinWSlitVV	1	"‚Ä¶ this data tends to support the argument that concerns might be contextually driven‚Ä¶ the Inuit are invited to make observations on potential effects of contaminants‚Ä¶ (p.8)." ; "While it is clear that the knowledge of Inuit fishermen gained through their practical experience helps them determine the acceptability of risk situations and the measures that need to be taken... it quickly becam…	Yes	WSfurther_IKfurther	Congruent	NA	NA	1998	"The present paper discusses some of the findings of s research project that was tailored to address the above issues. The research project was designed to respond to specific needs and concerns expressed by Inuit stakeholders conected with the impacts of environmental contamination on Arctic ecosystem health, including their wellbeing. The concerns discussed during various ecosystem health risk …	Track and adapt to environmental/climate change, Resource/Wildlife Management, Ensure continued access to culturally important species, Wildlife health, Ecosystem Health, Monitoring impacts industrial activity/development	NA	NR	"Nevertheless, while the Inuit have been voicing concerns over contaminants and fauna health for a number of years, biological research has mostly focused on identifying and quantifying chemical contaminants instead of evaluating their effects on ichtyofauna health." (Page 238); While text indicates that the Inuit have been concerned about contaminants, it is unclear if there was a prior relation…	No	N/A	NA	NA	NA	Species	Arctic Char	NR	NR	NR
23	BIAS-K_CM_69	Christine	BritneyZ	Westdal, K.H., Richard, P.R., & Orr, J.R. (2010). Migration route and seasonal home range of the northern Hudson Bay narwhal (Monodon monoceros). Little Less Arctic: Top Predators in the World's Largest Northern Inland Sea, Hudson Bay, 71‚Äì90.	A	"There is some uncertainty as to the size of the population, the migration route this population takes to its wintering areas, if its winter range overlaps with that of other narwhal populations, and whether it is hunted by other communities during migrations... The main focus of this paper is to provide summer and winter home range data of narwhals, as well as migration routes.... (p.2)."	0	Objectives include integrating TEK but no role of community in approving or providing input, decided by researchers: "Ultimately this information will contribute to written documentation of traditional ecological knowledge and may assist in determining if this population is a separate stock. Finally, this study establishes a baseline to evaluate future impacts of climate change on this Hudson Bay…	1	Designed by researchers with explicit phase seeking consent from Indigenous organization and participants, with opprotunity for participants to elaborate on topics and control input as desired: "Traditional ecological knowledge documentation of the NHB narwhal population in the community of Repulse Bay took place with the direction and consent of community leaders and willing participants. We rec…	Different	IKlocalexp_IKhist_WStoIKmethod	Distinct sections within methods 'Scientific' and 'Traditional Ecological Knowledge' using different methods to obtain each type of knowledge: "‚Ä¶ tagging techniques adhered to DFO scientific permits and Animal Care Committee (ACC) protocols‚Ä¶ and were supported by the local Hunter and Trapper Organizations‚Ä¶ nine narwhals were caught and fitted with satellite-linked transmitters in the Repuls…	2	"Semi-structured (or semi-directive) interviews were conducted to gather information about this narwhal population from participants within the community... [with] specific topics in mind prior to the interview from which open ended questions were able to develop during the interview... allows flexible guidelines, encourages the participant to elaborate on certain topics, and can take place in a …	Mixed methods	Interviews	Telemetry	Different	IKlocalexp_WStoIKmethod	Scientific data used to obtain seasonal home ranges, to be compared with TEK on home ranges: "The state-space model uses all location data (B to 3) and estimates each animal‚Äôs trajectory by estimating locations that are evenly spaced in time‚Ä¶ Estimated locations generated by the model were plotted in ArcView‚Ä¶ used to calculate winter and summer home ranges and to display estimated migration…	1	TEK was used to analyze data and categorize results, to be compared to information obtained through western methods, without trying to conform TEK into scientific knowledge: "Qualitative data was analyzed using an interpretive approach that aims to connect ideas and categorize results (Kitchin and Tate 2000). Results were grouped into related categories and from there comments were scanned to loo…	Same	TEK and WK compared in analysis, both given equal weight and trustworthiness, used to interpret knowledge from each other and interpret where future studies would be needed to address differences in knowledge: "All participants had some information to offer on the topic of narwhal density‚Ä¶ (p.14)." ; "There is no consensus in the literature on how to use satellite-linked location data in ecolog…	WSinfer_IKinfer	0	Acknowledgement of increased confidence when TEK is used alongside WS, limited role for community in research application although calling for future research to apply similar braiding strategies: "Together, these results strongly suggest that NHB narwhals should be managed separately from other Canadian populations‚Ä¶ (p.19)." ; "This work provides a legacy to test assumptions that this populati…	Yes	WSfurther_IKfurther	Complementary	NA	NA	2010	"In this study, results from satellite tracking data and traditional ecological knowledge, with a focus on empirical observations, from Repulse Bay community members on narwhal seasonal occurrence and movement were used to describe the population‚Äôs summer range, migration routes and winter range. The summer range information was used to establish if it is different from past survey coverage. Th…	Resource/Wildlife Management, Document Indigenous Knowledge, Bridge IK and WS, Ensure continued access to culturally important species, Collect home range data and migratory routes of narwhals	NA	NR	" The harvest of this population is currently co-managed by the local Hunters and Trappers Organizations (HTOs), the Nunavut Wildlife Management Board (NWMB) and the Department of Fisheries and Oceans (DFO)." (Page 73); it is unclear if there was a prior relationship or collaboration between authors and the indigenous community.	No	N/A	NA	NA	NA	Species	Narwhal	NR	Yes	Both
24	BIAS-K_CM_8	Christine	BritneyZ	Henri, D.A., Jean-Gagnon, F., & Gilchrist, H.G. Using Inuit traditional ecological knowledge for detecting and monitoring avian cholera among Common Eiders in the eastern Canadian Arctic. Ecology and Society, 23(1): 22.	M	"This investigation was conducted...in close partnership with four Hunters and Trappers Organizations based in Nunavut, Canada‚Ä¶ because Inuit hunters were the first to detect signs of avian cholera outbreaks in the Canadian Arctic in 2004 and expressed concerns about this disease, we documented Inuit TEK... (p.1-2)."	1	Limited control in setting objectives but inherently given authority by being included in aim which was determined by researchers: "Our general aim was to explore how Inuit can help understand the temporal and geographical occurrence of avian cholera among Common Eider populations, and to examine the potential for Inuit to participate in and improve monitoring of avian cholera in free-ranging bir…	2	"This study emphasized direct observations as well as oral tradition and historical information transmitted over two or three generations‚Ä¶ This study was jointly undertaken by academic and government researchers in close collaboration with hunters and trapper organizations (HTOs) from each of the four participating communities. Local HTOs gave permission, advice, and support to carry out this w…	Mixed	IKlocalexp_IKhist_WStoIKmethod	"Forty individual interviews were conducted‚Ä¶ Participants were selected by HTOs in collaboration with interpreters and territorial government Conservation Officers, who were asked to identify local ‚Äúeider experts‚Äù‚Ä¶ A semidirected interview format was preferred, allowing for open and flexible conversations and avoiding the rigidity of questionnaire... (p.4)."	1	"... preliminary findings were reported back to the communities of Coral Harbour, Cape Dorset, and Kimmirut. Subsequent meetings held with HTO board members and local conservation officers provided us with additional opportunities to discuss and validate early findings, and to obtain further feedback on the research process. (p.5)."	Case Study	Interviews, Participatory mapping, Workshops	Document review, Sampling	Different	IKlocalexp_WStoIKmethod	"All interviews were audio-recorded with permission, and biogeographical information was collected on acetate overlays placed on topographical maps at scale 1:250,000... all recorded interviews were subsequently transcribed and transcripts were coded manually... Recurrent or key themes were analyzed through an interpretative approach seeking to make use of the data produced through the identifica…	0	"Inuit TEK therefore proved very useful in detecting unusual events among bird populations, and, in this case, drew attention to a wildlife disease outbreak that had previously gone undetected by scientists in the Arctic‚Ä¶ (p.10)."	Mixed	Limited confidence in IK unless confirmed with follow-up scientific analysis: "Two hunters from Cape Dorset reported an episode of sharp decline in eider numbers during the 1970s, which they attributed to local overharvesting and excessive egg picking (2B, 7B). This was also confirmed by colony surveys... There was no significant consensus within or across the communities of Kimmirut, Cape Dorset…	WSinfer_IKinWSlitVV	0	"Although we acknowledged that definitive scientific diagnosis of avian cholera was required by laboratory analyses, this TEK study supported the hypothesis that current and ongoing outbreaks of avian cholera are recent in the eastern Canadian Arctic, having been first detected by Inuit in the mid-2000s... Inuit eider harvesters detected avian disease and mortality events in places and at times t…	None	WSfurther	Congruent	NA	NA	2018	"We addressed this gap by examining how Inuit traditional ecological knowledge contributed to the detection and ongoing monitoring of avian cholera outbreaks among Common Eiders nesting in the eastern Canadian Arctic." (Page 1); "Our general aim was to explore how Inuit can help understand the temporal and geographical occurrence of avian cholera among Common Eider populations, and to examine the…	Document Indigenous Knowledge, Bridge IK and WS, Answer scientific questions/Inform scientific research, Wildlife health	NA	NR	"This investigation was conducted by researchers from Environment and Climate Change Canada and the University of Oxford in close partnership with four Hunters and Trappers Organizations based in Nunavut, Canada." (Page 1); "In this context, and because Inuit hunters were the first to detect signs of avian cholera outbreaks in the Canadian Arctic in 2004 and expressed concerns about this disease,…	No	N/A	NA	NA	NA	Species	Common eider	Middle & Late	Yes	Both
25	BIAS-K_CM_9	Christine	BritneyZ	Mallory, M.L., Gilchrist, H.G., Fortaine, A.J., Akearok, J.A. (2003). Local ecological knowledge of ivory gull declines in Arctic Canada. Arctic, 56(3), 293‚Äì296.	A	No mention of community involved in initiation, although researchers interest stemmed from community concern: "In this study, we were interested in updating available information on an uncommon migratory seabird with a Holarctic distribution, the ivory gull... (p.1)." ; "...residents of several High Arctic communities in Canada have expressed to the Canadian Wildlife Service their concern about s…	0	Goal set by researchers, explicitly focusses on gathering and consulting Inuit knowledge but no inclusion in this phase: "...our goal was to gather local ecological knowledge on these reported declines from available sources, and specifically to interview Inuit about their knowledge of this rare species‚Ä¶ (p.2)."	2	Clear desire to let community members provide input or change design, continuous approval throughout and sought community input to determine interviewees: "At the conclusion of these interviews, we reviewed the pertinent information with the individual or group‚Ä¶ we gathered LEK through direct, individual interviews with 12 hunters and elders‚Ä¶ We contacted the Ikajutiit Hunters‚Äô and Trappers…	Mixed	IK_all	Design includes IK and WS equally, does not favor one over the other: "We gathered LEK... through a variety of methods, almost all of which were individual interviews‚Ä¶ These interviews did not have a fixed questionnaire; thus, the format was similar to the semidirective method‚Ä¶ which encourages group discussion and free-flow interaction... (p.2)."	1	Limited input in research implementation, interviews used to inform survey efforts, limited community-level involvement throughout project phases after interviews.	Case Study	Interviews, Participatory mapping	Counts/census	Different	IKlocalexp_WStoIKmethod	IK obtained from interviews used to determine locations where direct monitoring would need to occur, no mention of approval or community-level involvement: "We followed up these informal interviews with a more structured protocol... We asked 15 brief, simple questions on ivory gulls that were based in part on the questions used in recent LEK studie... Data from maps were transferred to a geograph…	1	IK used to confirm WS, ranked as consistent or inconsistent to WS, limited input or feedback from community sought in analysis: "The greatest consistency in LEK came from questions related to where and when birds were observed and what the birds ate‚Ä¶ for other uncommon and infrequently harvested species, LEK on distributions can be very informative, but data concerning abundance are often quali…	Same	IK analysed based on consistency with existing WS: "The natural history descriptions of the species‚Äô habits were consistent with the limited information available in the scientific literature‚Ä¶ suggesting that Inuit are astute observers of their environment‚Ä¶ the LEK presented to us was undoubtedly a recounting of the report published by Bray (1943)... Both LEK and scientific investigation in…	IKinWSlitVV	N	No mention of community level involvement, unsure if analysis was presented back to the community for approval, decision making seemingly led entirely by scientists.	None	WSfurther	Congruent	NA	NA	2003	"In this study, we were interested in updating available information on an uncommon migratory seabird with a Holarctic distribution, the ivory gull (Pagophila eburnea)." (Page 293); "In recent years, residents of several High Arctic communities in Canada have expressed to the Canadian Wildlife Service their concern about seeing fewer ivory gulls. These communities included Grise Fiord, Resolute B…	Document Indigenous Knowledge, Bridge IK and WS, Document population trends of ivory gull	NA	Yes	"In recent years, residents of several High Arctic communities in Canada have expressed to the Canadian Wildlife Service their concern about seeing fewer ivory gulls." (Page 294)	No	N/A	NA	NA	NA	Species	Ivory gull	Middle & Late	Yes	NR
26	BIAS-K_FW_1	Christine	BritneyZ	Baldwin, C., Bradford, L., Carr, M. K., Doig, L. E., Jardine, T. D., Jones, P. D., ... & Lindenschmidt, K. E. (2018). Ecological patterns of fish distribution in the Slave River Delta region, Northwest Territories, Canada, as relayed by traditional knowledge and Western science. International journal of water resources development, 34(2), 305-324.	M	"Members of these communities have for some time expressed concern about cumulative environmental impacts from upstream resource extraction, hydroelectric development, agriculture, and pulp and paper mills, as well as global climate change... More recently, collaborative research partnerships have formed to facilitate the opportunity for the local community to address their concerns about environ…	1	Objectives set by researchers, explicitly aiming to blend KSs: "Characterizing the habitat regions of fish species provides valuable information that can contribute to the development of monitoring programmes, stock assessments and remediation efforts in the SRD region‚Ä¶ (p.3)." ; "This article seeks to provide a more complete picture of the ecological changes of fish species and distribution of…	2	First Nations framework used to inform design, council members consulted and included in determining participants: "The First Nations Centered Research Framework was followed to conduct the TK data collection using semi-structured qualitative interviews‚Ä¶ Data were gathered during 11 face-to-face interviews‚Ä¶ Recruitment was guided by a consultative process with First Nations and Metis Council …	Same	IKhist	Project design section titled two knowledges, two approaches, with a distinct design for each KS: "This [goal] was achieved by undertaking four main tasks: (1) literature review of fish habitat and migration in the SRD region; (2) interviews with elders and local people with a long history of living off the land and harvesting fish in the Slave River and Delta; (3) comparing and blending findings…	1	"Established protocol was followed in conducting elder interviews. Interview guides were developed with the assistance of a local community coordinator. Interviews proceeded after a traditional offering was provided, blessing occurred, and the elder or local person indicated they were ready. Participants were given the opportunity to review transcripts after the interview and to add or delete ele…	Community-based Participatory Research	Interviews	Document review	Same	IKlocalexp	Literature review rooted in WS compared to TK obtained in interviews, both weighted equally and attempted to be braided together as one cohesive result section: "Given the findings of the data collection, there were two opportunities for synergism between the TK and WS data arising in this socio-ecological system. First, knowledge about the presence and movement of fish species in the system pres…	0	TK included in analysis, weighted evenly to scientific knowledge from lit review, but no explicit mention of including participants in analysis, seeking input or approval: "The interview transcripts underwent content analysis, and emerging patterns and insights related to fish species, habitat, life cycles and changes were categorized‚Ä¶. (p.9)."; "TK expanded upon this knowledge by revealing con…	Same	"Seven fish species were mentioned in both the literature and the TK interviews‚Ä¶ each knowledge type offered information on a wider variety of fish species, it is encouraging to know that a diverse set of records exists for these seven species, which will provide greater detail on how changes in the river and delta have influenced fish populations. Second, knowledge of overwintering and spawnin…	WSinfer_IKinfer	1	Community regarded as equal partner, encourages future studies to do the same, but limited control for participants in research application or controlling the use of findings: "Inclusion of TK also provides opportunities for the voices of those living downstream of anthropogenic activities to be heard through the sharing of intergenerational local knowledge‚Ä¶ both the literature and the communit…	Yes	WSfurther_IKfurther	Interdependence	NA	NA	2018	"This article seeks to provide a more complete picture of the ecological changes of fish species and distribution of spawning and rearing habitats in the Slave River and SRD through blending knowledge systems." (Page 307); "The goal of the project was to support holistic learning about the spawning and migration patterns of fish in the Slave River and SRD through the blending of Western science (…	Track and adapt to environmental/climate change, Document Indigenous Knowledge, Bridge IK and WS, Answer scientific questions/Inform scientific research, Ensure continued access to culturally important species, Monitoring impacts industrial activity/development	NA	Yes	"Members of these communities have for some time expressed concern about cumulative environmental impacts from upstream resource extraction, hydroelectric development, agriculture, and pulp and paper mills, as well as global climate change (Culp, Cash, & Wrona, 2000; Wolfe et al. 2007; Pembina Institute 2016). More recently, collaborative research partnerships have formed to facilitate the opport…	No	N/A	NA	NA	NA	Species	inconnu, lake whitefish, burbot, walleye, northern pike, goldeye, longnose sucker, lake trout, white sucker, flathead chub	Middle & Late	Yes	Both
27	BIAS-K_FW_11	Christine	BritneyZ	Dub√©, M. G., Wilson, J. E., & Waterhouse, J. (2013). Accumulated state assessment of the Yukon River watershed: Part II quantitative effects‚Äêbased analysis integrating western science and traditional ecological knowledge. Integrated environmental assessment and management, 9(3), 439-455.	A	Initiated by researchers, aiming to use both KSs: "This study also incorporated traditional ecological knowledge (TEK) into its assessment of accumulated state. In the summer of 2007 the YR Inter Tribal Watershed Council organized a team of people to paddle down the length of the YR as part of a ‚ÄòHealing Journey,‚Äô where both Western Science and TEK paradigms were used... (p.1)."	0	Objectives set by researchers, this kind of study typically done by government departments, researchers aim to bring gov methods with WS and TEK to obtain adequate information for gov to make decisions: "The objective of this article was to conduct an EB accumulated state assessment of the YR basin using water quantity and quality as response indicators. Data from different sources were used incl…	3	Indigenous participant regarded as co-author, controlling the way TEK would be gathered, limited control in WS design, coded as 2 instead of 3 for this reason: "In this study, a quantitative EB analysis was conducted that incorporates TEK with Western Science: the former from a ‚Äò‚ÄòHealing Journey‚Äô‚Äô (HJ) on the YR led by the Yukon River Inter-Tribal Watershed Council (YRITWC) with First Nat…	Mixed	IK_all	Note that Indigenous co-author decided to include WS, not the other way around: "‚Ä¶ a ‚Äò‚ÄòNative way of knowing‚Äô‚Äô combined with modern scientific data collection can work very well and complement each other‚Ä¶ The desire to include everyone and to help others gain an understanding of the importance of the Yukon River it was decided to include modern [Western] science... a system that inclu…	2	No set direction for interviews, allowed participants to share as they wanted, but information used as determined relevant by researchers: "In addition to the water quality data, the HJ collected the stories of life along the River on video from whoever agreed to sit with us and talk. We discarded a list of ‚Äò‚Äòcanned‚Äô‚Äô questions and just let them tell their story which turned out to be far…	Mixed methods (identify all methodologies used)	Oral history, Workshops	Sampling	Mixed	IKlocalexp	"Long-term water quantity and quality data were obtained from Environment Canada (EC) Hydrometric Data (HYDAT) stations in Canada and from US Geological Survey (USGS) stations in the United States‚Ä¶ from 5 monitoring stations‚Ä¶ (p.2)." ; "Water quality data from the HJ were collected by the YRITWC... Water quality data were collected and recorded every 30 min using a DataSonde logger (OTT Hydro…	2	TEK compared to WS, no explicit mention of seeking approval from community, although Indigenous participant regarded as co-author: "Traditional ecological knowledge was incorporated into the interpretation of results of this assessment‚Ä¶ (p.2)." ; "The HJ synoptic survey conducted in the summer of 2007 on the YR collected data that is significantly different than the LT data for each reach in S3…	Mixed	Analysis rooted in WS, using statistics and raw data to then be compared with TEK: "All statistical analyses were completed using the open access statistical program R, version 2.12.1 ‚Ä¶ For our purposes in this article, the reference condition was based on the statistical properties of the available monitoring data for the period of record and spatial coverage available... we must essentially ‚…	WSinfer_IKinfer_IKinWSlitVV	1	"Consistent LT water quantity and quality monitoring (and ideally biological monitoring) are needed in large basins, particularly in the north, where there is large seasonal variability in many water quality variables.The 2 types of surveys are complementary, however, as there are also limitations in temporal surveys... The next step in CEA is to perform a stressor-based assessment to investigate…	None	IKfurther	Congruent	NA	NA	2013	"In this study, a quantitative EB [effects-based] analysis was conducted that incorporates TEK with Western Science: the former from a ‚Äò‚ÄòHealing Journey‚Äô‚Äô (HJ) on the YR led by the Yukon River Inter-Tribal Watershed Council (YRITWC) with First Nation communities in the watershed." (Page 440); "The objective of this article was to conduct an EB accumulated state assessment of the YR basin …	Track and adapt to environmental/climate change, Bridge IK and WS, Answer scientific questions/Inform scientific research	NA	NR	There is no clear text indicating if there was a prior relationship or not with the local Indigenous community.	Yes	Jon Waterhouse (Yukon River Inter Tribal Watershed Council)	Individual	Indigenous watershed council	NA	NA	Yukon River	NR	Yes	NR
28	BIAS-K_FW_12	Christine	BritneyZ	Woo, M. K., Modeste, P., Martz, L., Blondin, J., Kochtubajda, B., Tutcho, D., ... & Di Cenzo, P. (2007). Science meets traditional knowledge: water and climate in the Sahtu (Great Bear Lake) region, Northwest Territories, Canada. Arctic, 37-46.	A	Researchers initiated knowledge sharing sessions: "In July 2005, several scientists from the Mackenzie GEWEX (Global Energy and Water Cycle Experiment) Study, known as MAGS, met with aboriginal people in Deline on the shore of Great Bear Lake to exchange information on climate and water in the region‚Ä¶ (p.1)."	1	Project objectives determined by scientists, aiming to enhance scientific understanding and create collaborative KS sharing systems: "The aim was to gain a better understanding of the atmospheric and water environments through a sharing of traditional and scientific knowledge‚Ä¶The objectives of the MAGS‚ÄìDeline meeting were to explore these potential uses of traditional knowledge to enhance sci…	2	Community considered co-author, very involved in setting design and controlling how TEK would be gathered, involved in WS field observations: "Six people from Deline were trained and hired to assist in setting up field sites and making field observations‚Ä¶ (p.2)." ; "... open-ended breakout sessions of scientists and community members... Quotations from community representatives ... were authent…	Mixed	IK_all	Neither WS or TEK favoured in design, both controlling own participation and working collaboratively, as co-authors: "The traditional knowledge shared by the residents is a rich source of local expertise about the landscape and climate systems of the Deline area, while the scientific knowledge provided by MAGS presents a scientific basis for many observed climate and water phenomena, particularly…	2	"This paper documents a meeting of scientists and representatives of an aboriginal community for the purpose of direct information exchange and communication. Tradi- tional knowledge as a source of local-scale expertise about the regional landscape and climate systems is especially valuable. The elders of the community have in-depth knowledge of the lake and land resources and the way these are l…	Mixed methods (identify all methodologies used)	Sharing Circle, Workshops	Sampling	Mixed	IKlocalexp	"Scientific knowledge was not generally seen as supplanting traditional knowledge, but rather as a useful source of additional information that complements traditional empirical information and can be applied within a traditional moral and ethical framework... (p.8)." ; "MAGS representatives visited the community on three occasions‚Ä¶ to share knowledge through formal and informal presentations t…	2	TEK valued equally to WS in interpretation, neither favored over the other: "Traditional knowledge confirms that there are wide fluctuations in temperature‚Ä¶. (p.4)." ; "... the value of direct dialogue in providing scientists with an appreciation of the richness and importance of traditional knowledge and in providing community members with an understanding of the scope, relevance, and reliabil…	Same	TEK considered in every aspect of research and compared to WS gathered in literature: "Community participants initially attributed this to climate change; more specifically, to winter warming. However, MAGS scientists noted that the complex relationship between ice cracking and air temperature can confound any direct linkage between the observed warming and ice cracking intensity... (p.4)." ; "Sa…	WSinfer_IKinfer_IKinWSlitVV	2	"Future engineering designs can benefit from consultation with local residents, whose traditional knowledge can pro- vide insight not available from brief visits to the sites‚Ä¶ A number of interesting points raised in these discussions suggest re- search hypotheses that could be investigated jointly, using both scientific techniques and traditional knowledge... importance of making research resu…	Yes	WSfurther_IKfurther	Interdependence	NA	NA	2007	"In July 2005, a delegation of MAGS scientists met with the community of Deline, Northwest Territories, to exchange information. The aim was to gain a better understanding of the atmospheric and water environments through a sharing of traditional and scientific knowledge." (Page 38); " The objectives of the MAGS‚ÄìDeline meeting were to explore these potential uses of traditional knowledge to enh…	Track and adapt to environmental/climate change, Bridge IK and WS, Answer scientific questions/Inform scientific research	NA	Yes	"Initial communications with the Deline community (discussed in the following section) resulted in an invitation for more interactive discussion of the scientific findings of the MAGS study and their implications for the community. " (Page 38); "There was considerable interaction between MAGS and the Deline community prior to the meeting in July 2005." (Page 38)	Yes	Paul Modeste (Deline Renewable Resources Concil)	Individual	Resource council	NA	NA	Mackenzie River Basin	All	Yes	NR
29	BIAS-K_FW_15	Christine	BritneyZ	Traverse, M. J. (1999). Analyzing the Effects of the Fairford Dam on Lake St. Martin First Nation. (Master of Science Theses). University of Manitoba. Winnipeg, Manitoba, Canada.	C	Researcher was from the community and had a strong tie to the local culture and people: "As an Aboriginal resemher and community member, I will always respect my fellow band members and will remain my neeji Anishinabaag, even though my role was that of a researcher‚Ä¶ (p.18)." ; "I grew up with these people and most of them will be related to me. I had an advantage because I think I understand th…	4	"The objectives of this research are: 1) To determine neeji A.nishinabaag perspectives on water level changes at Lake St. Martin; 2) to provide a hydrologiic analysis of water levels at Lake St. Martinpre and post construction of the dam‚Ä¶ 3) to contrast the perspectives of First Nations people at Lake St. Mariin in relation to the hydrological database; and 4) to provide recommendations... (p.3…	4	"As an Aboriginal resemher and community member, I will always respect my fellow band members and will remain my neeji Anishinabaag, even though my role was that of a researcher‚Ä¶ (p.18)." ; "I grew up with these people and most of them will be related to me. I had an advantage because I think I understand the culture, traditions, politics, social structure, economics, and the activities of ever…	Different	IK_all	"This study consisted of two different methods of data collection and analysis: 1)hydrologie analysis of water resouces data, and 2) collaborativeresearch with weji Anishinabaag‚Ä¶ Collaborative research was the methodology which I utilized in my visits with neeji Anishinabaag... (p.15)."	4	"Collaborating with my aeeji Anishinabaag resulted in a type of interaction/communication which I refer to as visiting‚Ä¶ (p.22)." ; " In collaborating with my neeji Anishkbaag, my presence did not interfere with their activities because they knew who I was, therefore,they would not alter their activities due to my presence... (p.23)." ; "... if I approach neeji Anishinabaag by visting them... an…	Community-based Participatory Research	Oral history, Participant observation, Visiting	Counts/census, Ground observations, Mapping, Sampling	Different	IKlocalexp	"The collaboration at Lake St. Martin First Nation required a knowledge and understanding of the Ojibway language and the people... My role was collaborative in which I used both my traditional and western knowledge to collaborate with the community members of Lake St. Martin First Nation... (p.20)." ; "Maps, air photographs, personal photographs, and aerial photos were used to demonstrate the ch…	4	"The changes identified by the First Nations are subtle, but these subtleties verify and upport the subtleties identified by hydrologic changes which have been revealed by the various experiments. The revelations in the experiments may be minute and not considered significant, but they support what the First Nations people have known and identified all along that the alteration in the water level…	Same	"Mean monthly water levels were analyzed for foursites which had water gauges for recording water levels‚Ä¶ (p.25)." ; "The average water levels were taken for the availible dates to derive a monthly mean and converted into metres‚Ä¶ (p.27)." ; "A regression analysis was performed on water levels... The analysis was done to test the hypothesis that the construction of water control structures has…	WSinfer_IK_infer	4	"Collaboration should be the first step in achieving a solution regarding the flooding on Lake St. Manin First Nation which is caused by the development of water control structures‚Ä¶ the Department of Natural Resources should collaborate with First Nations people by holding meetings in First Nation communities and advising them of increased water levels resulting from the water control systems. …	Yes	WSfurther_IKfurther	Interdependence	NA	Note that author is a member of the Indigenous community of study, all aspects coded as 4. Please confirm.	1999	"The objectives of this research are: 1) To determine neeji Anishinabaag's perspectives on water level changes at Lake St. Martin; 2) to provide a hydrologic analysis of water levels at Lake St. Martin pre and post construction of the dam; 3) to contrast the perspectives of First Nations people at Lake St. Martin in relation to hydrological database; and 4) to provide recommendations." (Page 1-3)	Track and adapt to environmental/climate change, Document Indigenous Knowledge, Bridge IK and WS, Monitoring impacts industrial activity/development	NA	Yes	"It was an honour and privilege that I was able to do this research in my own language (Ojibway) without the assistance of translators." (Page ii); "For example, I have knowledge of the community and the people because I still consider Lake St. Martin First Nation as my home base. When I commenced my research, I knew exactly whose to approach for the type of information I required." (Page 8)	Yes	Myrle J. Traverse ("It was an honour and privilege that 1 was able to do this research in my own language (Ojibway) without the assistance of translators." (Page ii); it is not clear what entity author represents).	Individual	NA	NA	NA	whitefish, muskrat, beaver,	NR	Yes	NR
30	BIAS-K_FW_16	Christine	BritneyZ	Javid, S. M. (2011). Spatial and Temporal Characteristics of Water Resources in South-central BC: Implications for Indigenous Communities. (Doctoral Dissertation). Trent University. Peterborough, Ontario, Canada.	M	"To create an opportunity for effective dialog between scientists and members from some of the SNTC's communities, a workshop on "Water and Aboriginal Peoples Knowledge" was organized by the Sustainable Forest Management Network (SFMN) and the Kamloops Indian Band (KIB) at the Kamloops Indian Band Exhibition centre... During the workshop, participants (academics and band members) discussed the va…	0	"This PhD study would not have been possible without the collaboration and support extended by the communities from Shuswap Nation Tribal Council‚Ä¶ (p.5)." ; "The goal of this dissertation was to characterize water resources temporally and spatially in part of the SNTC territory by examining scientific data, communities' observations, and anticipated changes in the region's hydro-climatic trends…	1	"Using semi-organized interviews with Elders and local experts, a qualitative description of the historical changes of the region's hydro-climatic variables, landscapes as well as fish habitats, based on the observations from seven communities of the SNTC... (p.3)." ; "... a workshop on "Water and Aboriginal Peoples' Knowledge" was organized by the Sustainable Forest Management Network (SFMN) and…	Mixed	IKlocalexp_IKhist	"To expand our understanding of temporal and spatial patterns of the region's water resources, this study examines if and how Indigenous communities' observations can be combined with the data generated through hydrological science techniques and analyses... (p.18)." ; "These quantitative descriptions of water resources were then integrated with the observations of the Indigenous communities of t…	2	"During the workshop, participants‚Ä¶ discussed the various water-related threats in the region‚Ä¶ (p.31)." ; "... informal method of data collection for TK creates a collaborative atmosphere with an opportunity to offer detailed explanations (e g by presenting maps, slides, or photos) to the interviewees to ensure that the questions are thoroughly understood. As participants were guided in the d…	Community-based Participatory Research, Mixed methods (identify all methodologies used)	Interviews	Counts/census, Mapping, Simulations	Mixed	IKlocalexp	"Through a comparative analysis agreement and disagreement between scientific data and community observations of the variability in hydro-climatic variables were also identified (ie tnangulation)‚Ä¶ (p.27)." ; "‚Ä¶ in this study the scientific data were obtained by calculating mean values for each season from monthly hydro-climate data for each year abstracted from the hydrometnc stations' mean m…	0	"‚Ä¶ assessed the role of the region's physical characteristics, from the communities' observations and knowledge, as an important driving factor for the regional hydrological processes and changes‚Ä¶ (p.103)." ; "To increase the reliability of the collected data, a short and simple questionnaire based on what was discussed during the interviews was prepared and sent to the participants... (p.110…	Different	"Mann-Kendall, Spearman Rho and linear regression tests were used to examine temporal trends in hydro-climate vanables... Flow Duration Curves (FDCs) were used to describe general streamflow characteristics to compare basin flow regimes, the Palmer drought severity Z index was used to illustrate monthly moisture departures from normal conditions... and finally a set of peak flows and the associat…	WSinfer_IKinfer	1	"Additional attempts to combine quantitative and qualitative data and continue research on this process are warranted because they will help researchers and managers, as well as Indigenous communities, to better understand, adapt and possibly mitigate the effects of any undesirable changes in water resources... Water quality and groundwater have impacts on fish spawning and migration Study of thi…	Yes	WSfurther_IKfurther	Complementary	NA	NA	2011	"To expand our understanding of temporal and spatial patterns of the region's water resources, this study examines if and how Indigenous communitie's observations can be combined with the data generated through hydrological science techniques and analyses The dissertation studies the historical changes of hydro-climatological processes derived from scientific observations as well as long-term obs…	Track and adapt to environmental/climate change, Resource/Wildlife Management, Document Indigenous Knowledge, Bridge IK and WS, Answer scientific questions/Inform scientific research	NA	NR	There is no clear text indicating if the study was built on a previous relationship or collaboration with the Indigenous community.	No	N/A	NA	NA	NA	NA	Fraser River Basin	Middle & Late	Yes	Both
31	BIAS-K_FW_22	Christine	BritneyZ	Martin, C. L. (2019). The Importance of Traditional Ecological Knowledge during times of Change in the Saht√∫ Region. (MSc Thesis). University of Alberta. Edmonton, Alberta, Canada.	M	Initiated mututally based on previous community research, desire to further collaborate: "This study aims to provide insight into the phenomenon and impacts of climate change in the Canadian Subarctic region, based on research with youth and elders from the community of D√©lƒØne located on Great Bear Lake (GBL) in the Mackenzie River Basin. In collaboration with the Saht√∫ Renewable Resources Boa…	1	Objectives include comunity involvement, set by researchers: "... the thesis research focused on understanding two key questions. What is climate change from the perspective of D√©lƒØne Got‚Äôine people and their traditional knowledge (oral histories) of climate in the region? What are the impacts of climate change on the fishing livelihoods of the D√©lƒØneGot‚Äôine people?... (p.2)." ; "Obj.1 Ex…	2	"By documenting Saht√∫ Got‚Äôine TK, this project serves as a starting point for further documentation of other D√©lƒØne community members as well as the four other important communities located within the Saht√∫ region‚Ä¶ (p.17)." ; "The research project was developed as a collaboration with the Saht√∫ Renewable Resources Board and the Saht√∫ Got‚Äôine community of D√©lƒØne... utilized methodolo…	Different	IK_all	"PAR (Participatory Action Research) is a collaborative process where participants and researchers both benefit‚Ä¶ CBPR (Community based participatory research)‚Ä¶ community members engage directly in the design and implementation of a project... IPA (interpretative phenomenological analysis) offers certain advantageous elements to research because of ‚Äòthe bonding relationship that the approach…	3	"‚Ä¶ 21 semi-structured interviews were carried out and the results were analyzed and verified with community members‚Ä¶ (p.2)." ; ".. the community had a strong voice in guiding and implementing the research process as well as interpreting and sharing of research results... (p.19)." ; "... community members engage directly in the design and implementation of a project, receiving training to allo…	Community-based Participatory Research, Emic-Etic Approach, Phenomenology	Interviews, Workshops	Document review	Different	IKlocalexp	"‚Ä¶ through qualitative and narrative based methodologies that research can provide the opportunity to voice community concerns to larger audiences and perhaps institute stronger global change‚Ä¶ (p.27)." ; "We pretested some of the semi-structure interview questions in order to assess if climate related changes truly are impacting fishing livelihoods on Great Bear Lake... These interviews were …	1	"Interview material that was audio recorded was transcribed and taken back to D√©lƒØne‚Ä¶ We went through the chapter identifying where their quotes were used while validating that their words are accurate, true and still permitted to be incorporazted within the thesis... (p.44)."	Same	"‚Ä¶ content analysis was employed‚Ä¶ Defining units simply means identifying the material subjugated to analysis, which in this instance are the interview transcripts‚Ä¶ (p.44)." ; "The themes that were chosen to be included offer rich detailed information regarding the GBL ecosystem as well as comprehensive material concerning people‚Äôs perceptions surrounding climate related changes... the re…	WSinfer_IKinfer	1	"It is hoped that future publication will shrink the TEK and climate change literature gap, as well as utilized by the community to formulate municipal derived climate mitigation strategies that are holistically sustainable and employed well into the future... (p.106-107)." ; "Future research could explore the same thematic subjects in other Saht√∫ in order to establish a more baseline data as we…	None	IKfurther	Congruent	NA	Note that author is Indigenous, however not to the community involved in research, coded as if academic researcher - confirm if correct. "I want to stress with great importance that while I have legal status as a First Nations woman and considered to be a community member of the Canadian Indigenous collective, I genuinely understand that I still am an outsider to the community of D√©lƒØ ne... (p.…	2019	"In this context, the goal of this thesis project is to: Obj.1 Explore more about the phenomenon of climate change based on the traditional knowledge of the Saht√∫ Got‚Äôine people, Obj. 2 - Investigate the impacts of and adaptations to climate change of fishing Saht√∫ Got‚Äôine fishers." (Page 1)	Track and adapt to environmental/climate change, Bridge IK and WS, Answer scientific questions/Inform scientific research	NA	Yes	"Some of the research conducted for this thesis forms part of an international research collaboration, led by Dr. Brenda Parlee at the University of Alberta, with Dr. Parlee also being the lead collaborator." (Page iii); "This study was part of a larger academic project (entitled: Tracking Change) which focuses on strengthening the voices of subsistence fishers and Indigenous communities in the g…	Yes	Martin ("I want to stress with great importance that while I have legal status as a First Nations woman and considered to be a community member of the Canadian Indigenous collective, I genuinely understand that I still am an outsider to the community of D√©lƒØne and therefore must be highly sensitive to possible uncertainties of my presence." (Page 12))	Individual	First Nations, but is an outsider to the community	NA	Ecosystem	Great Bear Lake, Great Bear River	All	Yes	Both
32	BIAS-K_FW_23	Christine	BritneyZ	Olds, A. L. (2016). Integrating local and traditional knowledge and historical sources to characterize run timing and abundance of eulachon in the Chilkat and Chilkoot rivers. (MSc Thesis). University of Alaska Fairbanks. Fairbanks, Alaska, USA.	A	Academic researcher initiated, documented local concern motivated them but community played no role in initiation: "...some local residents have expressed concern for eulachon runs of the Chilkat and Chilkoot rivers since approximately 1990‚Ä¶ (p.19)."	0	Objectives paired with hypothesis and predictions rooted in WS, no community participation noted: "This study aimed to characterize eulachon runs of the Chilkat and Chilkoot rivers with an emphasis on understanding temporal patterns in run timing and abundance‚Ä¶ Hypothesis 1: Eulachon run timing o f the Chilkat-Chilkoot area is shifting earlier over time... Hypothesis 2: Timing o f eulachon rive…	0	"To document information about eulachon runs of the Chilkat and Chilkoot rivers, we sought LTK from local residents who held knowledge of eulachon runs, particularly in regards to run timing and abundance observations‚Ä¶ (p.28)."	Same	IK_all	"By documenting LTK from interviews with local residents, information can be synthesized, corroborated, and integrated with available historical records and scientific data to detect trends and explore temporal changes in eulachon runs. This information can be used to help establish baseline information and understand causes of unexplained variation in run timing and abundance throughout the spec…	1	"Respondents were identified through snowball sampling, a non-probability sampling technique where knowledgeable respondents are recommended by other individuals‚Ä¶ Prior to conducting interviews, the lead researcher contacted prospective respondents‚Ä¶ to introduce the study and invite them to assist in the research by participating in an interview... In total, sixteen individual and two paired …	Case Study, Mixed methods (identify all methodologies used)	Interviews, Participant observation	Document review	Same	IKlocalexp	"... we first employed triangulation by corroborating LTK from multiple respondents... We then integrated LTK with historical records collected from newspaper articles, ethnographic literature, and scientific studies to construct and describe temporal trends in run timing and abundance of eulachon... We documented LTK about eulachon runs of the Chilkat and Chilkoot rivers from interviews with twe…	0	No explicit reference to commuity-level role in analysis	Mixed	"Observations of eulachon run timing and abundance were documented from secondary sources and integrated with LTK to construct temporal trends of the Chilkat and Chilkoot rivers. Run timing records were synthesized from LTK and secondary sources and organized into an Excel database... (p.36)." ; "A simple linear regression was performed in R 3.1.3... Likert values and descriptions of abundance we…	WSinfer_IKinWSlitVV	1	"‚Ä¶ in the absence of scientific monitoring, LTK can augment existing scientific knowledge to create a more integrated understanding of eulachon life history to provide baseline information and study long-term trends of data-limited species‚Ä¶ (p.76)." ; "In addition to providing baseline information on run timing and abundance, LTK in this study revealed local perspectives on eulachon life hist…	Yes	WSfurther_IKfurther	Congruent	NA	NA	2016	"This study aimed to characterize eulachon runs of the Chilkat and Chilkoot rivers with an emphasis on understanding temporal patterns in run timing and abundance. LTK was also documented and integrated with historical records and scientific knowledge to document and identify trends in eulachon run timing and abundance, guided by the following working hypotheses:" (Page 7-8)	Track and adapt to environmental/climate change, Resource/Wildlife Management, Document Indigenous Knowledge, Bridge IK and WS, Answer scientific questions/Inform scientific research, Ensure continued access to culturally important species	NA	No	"To become familiar with the study area, the lead researcher made an initial visit to Haines in February 2013. The purpose of this three-day visit was to become familiar with the local communities and rivers, to establish connections with prospective respondents through the assistance of local contacts, and to identify historical information sources by visiting local agencies. " (Page 12)	No	N/A	NA	NA	NA	Species	Eulachon	Middle & Late	Yes	Both
33	BIAS-K_FW_26	Christine	BritneyZ	Sanderson, D., Picketts, I. M., D√©ry, S. J., Fell, B., Baker, S., Lee‚ÄêJohnson, E., & Auger, M. (2015). Climate change and water at Stellat'en First Nation, British Columbia, Canada: Insights from western science and traditional knowledge. The Canadian Geographer/Le G√©ographe canadien, 59(2), 136-150.	C	"This study is also unique in that Indigenous peoples (cultural advisors) have guided the process of research engagement. There have been many studies that have engaged First Nations and Indigenous peoples; many have been initiated by academia and governments, but few have been led by Indigenous peoples themselves... (p.3)."	2	"The overarching goal of this research is to better understand climate change impacts on water quantity and quality in the Stellat‚Äôen First Nation community (study area), using insights from both traditional and western sources of knowledge. We address this goal by using different approaches stemming from diverse worldviews: one from a western scientific hydroclimatological approach and another…	2	"To gather traditional perspectives from Stellaquo residents regarding their knowledge and experiences related to climate change and water, a qualitative, action-oriented participatory research process was used, keeping Indigenous protocols at the forefront. Central to this approach was the importance of meeting with the community in a culturally respectful way, listening to Stellat‚Äôen communit…	Mixed	IK_all	"The material presented in this article includes (1) quantitative ‚Äúinstrumental record‚Äù information regarding variations and changes in climate; (2) qualitative information regarding traditional knowledge from the perspectives of Stellaquo Elders and community members; and (3) the results of ‚Äúknowledge intersection‚Äù workshops that brought people together to discuss the implications of the…	3	"The following methods were employed to engage with the community to explore cultural and social considerations of climate change‚Ä¶ 1 Identifying youths: several youth were selected for ongoing involvement‚Ä¶ 2 Traditional protocols and consent: the research team and local youth began by conversing with Elders and the elected Chief and Council, and asking Elders for permission to proceed with th…	Case Study	Interviews, Survey, Workshops	Sampling	Mixed	IKlocalexp	"Two Environment Canada stations in proximity to the study area provide long-term meteorological records‚Ä¶ Monthly averages of air temperature and total rainfall, snowfall and precipitation (rainfall √æ snow- fall) are extracted‚Ä¶ streamflow data‚Ä¶ reconstructed using a linear regression... We then investigate the characteristics and trends in the water budget of the Stellako and Nautley river…	2	"The qualitative portion of this research underscores the holistic approach of Indigenous life, knowledge, and ways of knowing‚Ä¶ Table 4 summarizes the voiced concerns of the communities regarding climate change. Outcomes of the focus groups revealed three major themes... Causes... overarching perception that climate change is a result of humans valuing economics over people and the environment …	Different	Quantitative analysis rooted heavily in WS methods, not used to compare to TK but obtained to conceptualize changes & focus on TK to analyze how to fix problems identified in WS methods: "Changes over the periods of record are assessed using the Mann-Kendall test‚Ä¶ Changes in the annual cycle of the mean in daily runoff for the Stellako and Nautley rivers are also assessed by computing differenc…	WSinfer_IKinWSlitVV	3	"Recommended cultural solutions included edu- cation, lifestyle choices, and shifting values‚Ä¶ return to the strength of language and cultural practices by supporting language and cultural education; using traditional knowledge to respect the land; and increase education and awareness of climate change and human impacts on water and earth... lifestyle choices need to be examined... revisit and e…	None	IKfurther	Interdependence	NA	NA	2015	"The overarching goal of this research is to better understand climate change impacts on water quantity and quality in the Stellat‚Äôen First Nation community (study area), using insights from both traditional and western sources of knowledge. We address this goal by using different approaches stemming from diverse worldviews: one from a western scientific hydroclimatological approach and another…	Track and adapt to environmental/climate change, Document Indigenous Knowledge, Bridge IK and WS, Answer scientific questions/Inform scientific research, Ecosystem Health, Intergenerational Knowledge transfer/ Revitalization of Indigenous knowledge	NA	Yes	"As members of Stellat‚Äôen First Nation witnessed the impacts of climate change on their environment and community, they sensed an urgent need to discuss and address some of these issues. This has led to mobilization within the community, driven in large part by local youth. In collaboration with academics, Stellat‚Äôen First Nation first developed a plan to reduce the community‚Äôs carbon footp…	Yes	Sharolise Baker (Stellat'en First Nation), Eddison Lee-Johnson, Stellat'en First Nation)	Individual	NR	NA	NA	Nautley River, Stellako River	Early & Late	Yes	NR
34	BIAS-K_FW_3	Christine	BritneyZ	Tam, B. (2009). A climate change impact assessment on the spread of furunculosis in the Ouje-Bougoumou region (Masters thesis). University of Toronto.	A	Initiated by researchers, exploring how Indigenous community will be affected: "This study examined the impacts of climate change on the spread of furunculosis, and how this may impact the lifestyle of the Ouje-Bougoumou community‚Ä¶ (p.8)."	0	No community control in setting objectives, no mention of seeking input or approval: "There are two main research questions related to my thesis: 1. What are the implications of climate change on the spread of furunculosis found in fish species of Ouje-Bougoumou? 2. How will this impact the health of the community? ‚Ä¶ (p.9)."	1	Community controlled who expert field guide would be to be interviewed, design approved by Ethics committee before begining: "Because this issue was centered on the First Nation peoples of the Traditional Ouje- Bougoumou territory, it was necessary to include their knowledge and experience‚Ä¶ (p.22)." ; "...a field research trip to Ouje-Bougoumou, Quebec was made to collect bathymetry and TEK dat…	Different	IKlocalexp_IKhist_WStoIKmethod	Designed to obtain WS from lit review and comare to TEK sourced from interview: "The conceptual framework used in the study was a climate change impact assessment (CCIA) that included both scientific and traditional assessments‚Ä¶ Conducting a CCIA also allowed for the inclusion of expert judgement, in this case TEK‚Ä¶ (p.22)." ; "In conducting a temporal analysis, past climate data, and past and…	1	Note that only 1 community member was interviewed on behalf of the entire community, previous TEK gathered from literature but limited role of community in controling implementation: "TEK data were collected to examine the timeframe of past incidences of furunculosis, and to find the locations of where such incidences occurred‚Ä¶ (p.26)." ; "Past TEK findings were obtained through grey literature…	Mixed methods (identify all methodologies used), climate change impact assessment	Document review, Interviews	Document review, Sampling, Simulations	Different	IKlocalexp_WStoIKmethod	TEK and WS used to gather different information, brought together to be analyzed as one complete knowledge source, valueing neither over the other: "Climate change projections were created using climate models‚Ä¶ (p.27)." ; "The CRCM was developed through the collaboration of Universit√© du Qu√©bec √† Montr√©al (UQAM) and Canadian centre for climate modelling and analysis (CCCma)‚Ä¶ The climate m…	0	No explicit reporting of Indigenous participation in analysis or interpretation, led by researchers completely, communities information interpreted through WS, no inpur or approval from community explicitly recorded : "The information provided by the community is highly valuable for the study since it reveals firsthand experiences in dealing with the disfigured fish... The interviewee was able to…	None	Information consistently interpreted through a WS lens, TEK confirmed with WS, analysis rooted in WS methods: "The climate change scenarios produced by the climate models and FLake were analyzed to determine the potential impacts to the spread of furunculosis in fish species of Ouje- Bougoumou‚Ä¶ (p.38)." ; "The results of the study are presented in accordance to the relevant research objective w…	WSinfer_IKinWSlitVV	0	States that continuous community involvement would be beneficial, suggests to prepare community to deal with impacts, does not seek input, approval or ideas from community, application rooted in WS: "The continual prevalence of furunculosis in the fish population of Ouje-Bougoumou will only make it more difficult for community members to have a healthy diet and lifestyle‚Ä¶ climate change cannot …	Yes	WSfurther_IKfurther	Complementary	NA	NA	2008	"There are two main research questions related to my thesis: 1. What are the implications of climate change on the spread of furunculosis found in fish species of Ouje-Bougoumou? 2. How will this impact the health of the community? " (Page 2); "The research objectives of the study are: 1. To investigate whether a spatial and temporal pattern exists with the appearance of furunculosis over the las…	Track and adapt to environmental/climate change, Document Indigenous Knowledge, Answer scientific questions/Inform scientific research, Wildlife health, Ecosystem Health, Determine impacts of spread of furunculosis on the community of Ouje-Bougoumou	NA	NR	N/A; There is no clear text indicating if this study was built on a previous relationship or not.	No	N/A	NA	NA	NA	Species	Aeromonas salmonicida	NR	NR	Male
35	BIAS-K_FW_31	Christine	BritneyZ	Abu, R., Reed, M. G., & Jardine, T. D. (2019). Using two-eyed seeing to bridge Western science and Indigenous knowledge systems and understand long-term change in the Saskatchewan River Delta, Canada. International Journal of Water Resources Development, 1-20.	A	"One key issue faced by the partnership concerned how Indigenous peoples and academic researchers could work as equal partners and demonstrate a practical means to bring together Western science and Indigenous knowledge systems on an equal basis to better understand changes in the delta... (p.4). "	1	No mention of approval from community but each research question specifically states collaboration from the community and a desire to work together as equals: "‚Ä¶ scholars have suggested that the two knowledge systems be brought together on an equal footing‚Ä¶ this article seeks to provide an empirical example to answer the following questions: (a) How can we learn about long-term social-ecologi…	2	"Interview guides were developed with the assistance of local community partners... (p.8)."	Same	IKhist_IKhypoth	"This article demonstrates how a two-eyed seeing approach can bring together researchers and Indigenous knowledge holders (i.e. land users and community elders) as partners. The approach considers the two knowledge systems equally and avoids the situation in which one dominates or undermines the contributions of the other... (p.6)."	2	"The Indigenous knowledge consists of oral history and semi-structured interviews conducted with eight Elders and 34 active harvesters ‚Äì fishers, hunters, trappers and plant harvesters‚Ä¶ (p.8)."	Community-based Participatory Research, Two-Eyed Seeing	Interviews, Oral history	Counts/census, Document review	Same	IKlocalexp_WStoIKmethod	"This article demonstrates how a two-eyed seeing approach can bring together researchers and Indigenous knowledge holders (i.e. land users and community elders) as partners. The approach considers the two knowledge systems equally and avoids the situation in which one dominates or undermines the contributions of the other... (p.6)." ; "The archival records and instrumental observations were the W…	2	"Figure 2 shows the relative contribution that each knowledge system ‚Äì Indigenous knowledge‚Ä¶ Indigenous knowledge corroborated archival records and instrumental observations‚Ä¶ (p.10-11)."	Same	"The Indigenous knowledge of Cumberland House is compared with scientific (instrumental and archival) records in four categories under different socio-biophysical themes (c.f. Jackson et al., 2014): consistent, where Indigenous knowledge and science corroborate each other; inconsistent, where Indigenous knowledge and science differ or disagree; no science, where Indigenous knowledge alone provide…	WSinfer_IKinfer_IKinWSlitVV	0	"... A 'working partnership‚Äô (as described by Pooley, 2013, p. 1483) between Western science and Indigenous knowledge ‚Äì rather than integration ‚Äì will help both avoid subsuming one knowledge to the other and concentrate the under- standing rather than diluting it... These calls to bridge knowledge systems demand multiple strategies over multiple years that are not likely to be achieved by a…	None	IKfurther	Congruent	NA	NA	2019	"To demonstrate how to engage in two-eyed seeing and to better understand longterm social-ecological change in the Saskatchewan River Delta, this article draws on, compares and evaluates three sources of evidence: Indigenous knowledge, instrumental observations and archival records."	Track and adapt to environmental/climate change, Document Indigenous Knowledge, Bridge IK and WS, Answer scientific questions/Inform scientific research, Ecosystem Health, Monitoring impacts industrial activity/development, Enhance use of IK in management	NA	Yes	"Between 2012 and 2016, members of the community formed a collaborative partnership with academic researchers to document long-term change (i.e. over 50 years) in the delta and the impacts of the dams." (Page 2), ‚ÄúAll three of the co-authors have been part of a larger Delta Dialogue Network, which has brought together researchers, policy and decision makers, and communities in three inland delt…	No	N/A	NA	NA	NA	NA	Saskatchewan River Delta. Muskrat, sturgeon, goldeye, northern pike, whitefish	Middle & Late	Yes	Both
36	BIAS-K_FW_32	Christine	BritneyZ	Wesche, S. D., & Armitage, D. R. (2014). Using qualitative scenarios to understand regional environmental change in the Canadian North. Regional Environmental Change, 14(3), 1095-1108.	A	"This paper discusses the application of qualitative scenarios to understand community vulnerability and adaptation responses, based on a case study‚Ä¶ Syntheses of human dimensions of climate change research in the Canadian Arctic indicate gaps in a) the projection of future vulnerability and adaptation, and b) potential interaction between environmental changes and human systems, including the …	0	"This paper outlines the empirical and methodological utility of qualitative scenarios to understand community vulnerability and adaptation responses in the Slave River Delta region of the Northwest Territories, Canada‚Ä¶ development and use of qualitative scenarios... (1) incorporate information from both Indigenous and Western knowledge about environmental change... to help generate a holistic …	1	"Three qualitative, graphic scenarios of possible alternative futures were developed, focusing on two main drivers: climate change and resource development. These were used as a focal point for discussions with a cross- section of residents from the community during focus groups, interviews and a community workshop... The scenarios were also used to identify adaptation options specific to individ…	Mixed	IK_all	"... the qualitative scenarios were flexible, socially inclusive and consistent with the Indigenous worldview; allowed the incorporation of different knowledge systems; addressed future community vulnerability and adaptation; and led to the identification of socially feasible and bottom-up adaptation outcomes... (p.1)" ; "To explore a range of potential future environmental changes and impacts on…	1	"... [scenarios] provided a focal point for discussions with a cross-section of residents from the community via five focus groups (N = 20), semi-structured interviews with local officials (N = 3) and a culminating adaptation workshop with local decision-makers (N = 11). For each scenario, participants were led through a structured discussion of key implications for local livelihoods... opportuni…	Community-based Participatory Research, Storytelling	Interviews, Participant Observation, Workshops	Document review	Mixed	IKlocalexp	"During an earlier phase, the lead author spent several months in the field conducting semi- structured interviews with 33 Indigenous knowledge holders as well as 19 decision-makers at local and regional levels to document and understand community vulnerability to environmental change. This, combined with intensive participant observation, provided a substantive contextual background and clearly …	1	Analysis rooted in an acceptance of TEK, did not try to convert into statistics or data but valued the contribution as it was: "The scenarios were designed so that participants could focus on each driver of change in turn‚Äîclimate and resource development‚Äîand pinpoint specific vulnerabilities in relation to them... Participants most often discussed vulnerability in relation to their own liveli…	Same	Analysis focussed on knowledge and perceptions of Indigenous community as input on scenarios develloped by WS, bringing both KSs together without imposing one to conform to the other: "The ‚Äò‚ÄòShifting Seasons‚Äô‚Äô scenario was perceived to cause mostly negative impacts on local livelihoods‚Ä¶ In contrast, ‚Äò‚ÄòBoom Town‚Äô‚Äô evoked a distinct mix of potentially more pronounced positive and …	IKinfer_IKinWSlitVV	1	"Qualitative scenarios of the type outlined here, when embedded in a collaborative research process, offer a useful methodology for understanding future vulnerability from the perspective of local actors. When developed based on information gathered from literature reviews, existing data sets... and preliminary interviews, they allow for an evolving understanding of vulnerability to emerge over a…	None	IKfurther	Congruent	NA	NA	2014	"This paper outlines the empirical and methodological utility of qualitative scenarios to understand community vulnerability and adaptation responses in the Slave River Delta region of the Northwest Territories, Canada. Here, the development and use of qualitative scenarios provided a novel mechanism through which to: (1) incorporate information from both Indigenous and Western knowledge about en…	Track and adapt to environmental/climate change, Bridge IK and WS, Inform Ecological Restoration, Increase relevance of science projections for community	NA	Yes	"Both the Akaitcho Dene First Nations and the Northwest Territory Me¬¥tis Nation are currently negotiating land, resources and selfgovernment agreements with the Government of Canada and the Government of the Northwest Territories. While Indigenous rights relating to land and resources are slowly being clarified, pressures from climate change and resource development continue to increase. As such…	No	N/A	NA	NA	NA	NA	Slave River Delta	NR	Yes	NR
37	BIAS-K_FW_33	Christine	BritneyZ	Knopp, J. A., Furgal, C. M., Reist, J. D., & Babaluk, J. A. (2012). Indigenous and Ecological Knowledge for Understanding Arctic Char Growth. Fishing People of the North: Cultures, Economies, and Management Responding to Change, 177.	C	"The importance of arctic char to communities in the Inuvialuit Settlement Region, and the impending effects of a changing environment outside of locally observed norms, necessitate effective long-term community-based monitoring to gather systematic information to detect changes in and make decisions about the resource... (p.4)." ; "Residents in the community of Sachs Harbour, concerned about the…	2	Not explicitly recorded that community had input in research design and objectives, but community regarded as collaborative partners throughout entire study: "A mixed methods research design was chosen to integrate the extensive first-hand knowledge of the local experts‚Ä¶ with ecological research methods‚Ä¶ The overall goal of this study was to examine new ways of monitoring local arctic char po…	2	"The local expert fishers in Sachs Harbour and Ulukhaktok were directly involved in research design and determination of study locations and environmental and ecological parameters for scientific sampling (Fig. 2a-d). Local assistants were trained in scientific sampling methods (Fig. 2b) and worked with the researcher throughout the project to sample all fish habitat parameters and to collect dat…	Mixed	IK_all	"Specifically we used a parallel concurrent triangulation design with sequential steps‚Ä¶ We used contemporary biological and ecological sampling methods to gather quantitative data... concurrently with social science research methods to gather IK on char condition in relation to environmental variables... (p.6)."	2	"Because this research was conducted with the communities and used local expert knowledge, it was critical to include local residents in every phase of the research, and attempt to understand and experience the shared knowledge as well as possible. This was aided by the inclusion of local assistants in data collection and interpretation, and in participation in land-based activities such as fishi…	Community-based Participatory Research, Grounded Theory, Mixed methods (identify all methodologies used)	Document review, Interviews, Participant observation, Participatory mapping	Sampling, Simulations	Mixed	IKlocalexp	"Triangulating on answers to the research questions was achieved by reiterating in sequential steps... to determine new parameters or questions for study needed to explain phenomena observed... Areas where the two knowledge bases converge on an explana- tion of observed phenomena are where the science and IK complement one another. Areas where the knowledge bases diverge results in new questions …	2	"Participants in both communities validated coding and knowledge analyses completed by the researcher during follow-up visits‚Ä¶ (p.8)." ; "Local experts in Sachs Harbour reported extensive knowledge and understanding‚Ä¶ Local experts also provided a detailed understanding of changes in local climate and environmental conditions and how these changes affected both arctic char and char habitat... …	Mixed	"Using a parallel concurrent triangulation design, quantitative and qualitative data were gathered and analyzed separately and then brought together through a process of triangulation to determine whether the data sets complemented, corroborated, or contradicted one another with respect to the same parameters... (p.6)." ; "Grounded theory is a method of examining knowledge in which the researcher…	WSinfer_IKinfer_IKinWSlitVV	2	"The preliminary results of the quantitative analyses of scientific data showed differences... The knowledge shared in the IK interviews complements the scientific findings of the effect of local lake environment on arctic char growth‚Ä¶ The two knowledge bases complement one another...The knowledge shared in the IK interviews complements the scientific findings of changes in arctic char growth w…	Yes	WSfurther_IKfurther	Interdependence	NA	NA	2012	"The mixed methods approach structures the collection, analysis, and triangulation (i.e., verification by comparative analyses) of quantitative (biological and ecological data) and qualitative (IK gathered through social research methods) data (Creswell 2009). In working at the interface between the two sources of data and knowledge, the following research questions were examined: 1. What are key…	Track and adapt to environmental/climate change, Resource/Wildlife Management, Bridge IK and WS, Answer scientific questions/Inform scientific research, Ensure continued access to culturally important species	NA	Yes	"Residents in the community of Sachs Harbour, concerned about the effects of climate variation on their arctic char resource, requested the creation of a community-based monitoring plan." (Page 180)	Yes	Sachs Harbour Hunters and Trappers Committee, Olokhaktomiut Hunters and Trappers Committee	Collective	NA	Committee	Species	Arctic char	NR	NR	NR
38	BIAS-K_FW_34	Christine	BritneyZ	Thompson, A., & Millar, N. (2007). Traditional knowledge of fish migration and spawning patterns in Tsiigehnjik (Arctic Red River) and Nagwichoonjik (Mackenzie River), Northwest Territories. Gwich'in Renewable Resources Board Report 07-01.	A	"This study was designed to document traditional knowledge of Tsiigehnjik and Nagwichoonjik on specific fisheries trends including presence/absence of species, migration, and spawning patterns. This information will widen our current knowledge of fisheries in this area... (p.5)."	1	Objectives set by researchers, sought community approval: "Before each interview, we gave the interviewee an introduction and an explanation of the project objectives. Once the interviewee had given informed consent‚Ä¶ (p.7)."	2	"To set up interviews with the most knowledgeable fishermen, we hired a community coordinator. The goal was to interview enough people to get a good representation of the fisheries knowledge. The coordinator arranged interviews with the elders and harvesters that fish, or use to fish... (p.6)."	Same	IKlocalexp_IKhist_WStoIKmethod	"... we documented Gwich‚Äôin traditional knowledge of fish species in these two rivers. We asked knowledgeable fishermen to identify upstream and downstream migration patterns and spawning periods of important fish species. We recorded text, geographic (spatial), and audio information. We summarized these data into monthly graphs and maps... (p.2)." ; "Traditional knowledge of Tsiigehnjik and Na…	1	"There were two interviewers (one to conduct interview and one to record information)... Interviews took between 45 and 90 minutes‚Ä¶ conducted interviews at the participant‚Äôs home or at the local Renewable Resource Council (RRC) office. All participants (interviewees) were paid an honorarium... we began the semi-directed interview using the interview guide we had prepared... We began the inter…	Case Study	Interviews, Participatory mapping, Workshops	Document review	Same	IKlocalexp_WStoIKmethod	Did not try to impose WS explnations, asked community to clarify uncertainties related to TK: "We then summarized the relevant literature. This information was used to improve interview questions and to develop a summary of what is known about fish stocks in the area for comparison to our interview results‚Ä¶ (p.6)." ; "During the workshop, we asked participants to clarify certain questions that …	1	" To verify the correct placement of the names, we checked with a knowledgeable elder from Tsiigehtchic that was previously interviewed (Noel Andre)‚Ä¶ (p.7)."	Same	Acknowledging differences between WS and TK, both of equal value: "We entered the interview responses into a spreadsheet from which we produced graphs and tables to summarize migration and spawning months‚Ä¶ To identify species importance, we used an average rank for each species with three or more ranks‚Ä¶ (p.7)." ; "The timing of migration that we recorded during interviews tends to be a wider …	WSinfer_IKinfer_IKinWSlitVV	1	"It is clear that local fishers have extensive traditional knowledge of the fish species in Tsiigehnjik and in Nagwichoonjik. They provided information that would be difficult to derive from scientific studies‚Ä¶ traditional knowledge corresponded very closely to findings from previous research studies... Traditional knowledge improves our current understanding of fisheries in this area and can b…	Yes	WSfurther_IKfurther	Congruent	NA	NA	2007	"This study was designed to document traditional knowledge of Tsiigehnjik and Nagwichoonjik on specific fisheries trends including presence/absence of species, migration, and spawning patterns. This information will widen our current knowledge of fisheries in this area." (Page 5)	Resource/Wildlife Management, Document Indigenous Knowledge, Answer scientific questions/Inform scientific research	NA	NR	"There have been several research projects on the fisheries resources of Tsiigehnjik and Nagwichoonjik from which baseline information on species distribution, biological characteristics, and habitat use (spawning, rearing, and overwintering areas) has been obtained1. A study on the fish resources of Tsiigehnjik (Arctic Red River) was conducted by the Department of Fisheries and Oceans and the Gw…	No	N/A	NA	NA	NA	Community	Arctic Red River, lower Mackenzie River, Broad whitefish, Lake whitefish, Inconnu, Arctic cisco, Least cisco, Burbot	Middle & Late	Yes	Both
39	BIAS-K_FW_36	Christine	BritneyZ	Wilson, N. J., Mutter, E., Inkster, J., & Satterfield, T. (2018). Community-Based Monitoring as the practice of Indigenous governance: A case study of Indigenous-led water quality monitoring in the Yukon River Basin. Journal of environmental management, 210, 290-298.	A	Initiated by researchers in response to literature inadequately refering to Indigenous peoples as self-governed, desire to understand Indigenous governance & related impacts: "Despite a growing number of programs involving Indigenous peoples, the CBM literature rarely refers to Indigenous peoples as governing their traditional territories... To achieve a better understanding we develop a framewor…	0	"In this paper, we seek to expand understandings of the roles of Indigenous peoples in CBM programs and their relationship to Indigenous governance... We examine a case study of the Indigenous Observation Network (ION) - an Indigenous-led community-based water quality monitoring network involving First Nations in Canada and Alaska Native Tribes (Indigenous governments), coordinated by the Yukon R…	2	"This research was designed using an approach known as Community-Based Participatory Research (CBPR), which focuses on issues of real importance to communities, involves community members in all phases of the research process and centres on the goal of social change... (p.4)." ;	Different	IKlocalexp_IKhist_WStoIKmethod	"We examine a case study of the Indigenous Observation Network (ION) - an Indigenous-led community-based water quality monitoring network involving First Nations in Canada and Alaska Native Tribes (Indigenous governments), coordinated by the Yukon River Inter-Tribal Watershed Council (YRITWC) - in the Yukon River Basin (YRB).... we examine the challenges Indigenous peoples face to linking CBM dat…	2	"As of 2015, thirty-six samplers from thirty Indigenous governments dedicated their time to the collection, processing, and shipping of water quality samples for ION‚Ä¶ together [samplers] conduct bi-weekly surface water sampling during the open water season... and in some cases during the winter months... USGS and YRITWC research scientists train samplers following USGS protocols and field metho…	Community-based Participatory Research, Case Study	Interviews	Sampling	Mixed	IKlocalexp_WStoIKmethod	"Interview participants were asked about their experience with ION... Samplers were provided a gift card (valued at 30 CAD) to thank them for their participation and acknowledge their contribution. Interviews were conducted between August and December of 2015. Interview participants were recruited in a targeted manner by using the list of current samplers...A total of 20 samplers and ten stakehol…	1	Analysis rooted in WS, Indigenous participation in analysis included intaking perspectives without requiring participants to create statistics or raw data, comments analyzed as they were provided: "CBM is used to assert Indigenous jurisdiction over land and water and to fulfill the responsibility for water stewardship, regardless of the extent it is acknowledged by settler governments. In this se…	Mixed	Raw data analysis led by scientists, rooted in WS: "The raw data (QA/QC) procedure is performed by USGS NRP, the Alaska Climate Science Center (ACSC) and YRITWC before data interpretation is completed and made available to participating Indigenous governments for their use. The water quality data are shared with participating communities in the form of plain lan- guage reports summarizing the spa…	WSinfer_IKinWSlitVV	1	"Indigenous leadership is fundamental to ION's success‚Ä¶ [Indigenous Peoples] taking a leadership role in CBM programs is essential to ensuring that the data are relevant to decision-making processes‚Ä¶ An assessment of the strengths and weaknesses of CBM suggests that community participation in monitoring enhances community capacity and the scale and speed of implementation of decision-making d…	None	IKfurther	Congruent	NA	NA	2018	"To achieve a better understanding we develop a framework to compare Indigenous peoples' roles in governance and CBM programs." (Page 291); "In this paper, we seek to expand understandings of the roles of Indigenous peoples in CBM programs and their relationship to Indigenous governance. We examine a case study of the Indigenous Observation Network (ION) - an Indigenous-led community-basedwater q…	Enhance use of IK in management, Enacting IP governance and Responsibilities/Territorial protection	NA	Yes	"The use of CBPR was facilitated by the long-term relationship between the lead author and the YRITWC (since 2009) including several previous collaborative research projects. The research design is informed by this ongoing collaboration with two of this paper's co-authors at the YRITWC." (Page 293)	Yes	Edda Mutter (Yukon River Inter-Tribal Watershed Council)	Individual	Inter-tribal council	NA	NA	Yukon River Basin	NR	Yes	NR
40	BIAS-K_FW_39	Christine	BritneyZ	Galloway, J.M. and Patterson, R.T.(2018) Introduction to traditional knowledge studies in support of geoscience tools for assessment of metal mining in northern Canada. Polar Knowledge: Aqhaliat 2018, Polar Knowledge Canada, 92‚Äì98	M	Initiated in response to contamination concerns from mining: "The purpose of the larger study, Geoscience Tools for Environmental Risk Assessment of Metal Mining, is to determine if, and how, climate change has, and may, impact the transport and fate of metal/metalloids. This is highly relevant at contaminated sites in northern Canada where twenty-first-century climate change is expected to profo…	1	"... evaluate the hypothesis that climate mediates chemical change, using studies of past periods of warmth as analogues for the twenty-first century and future warming... In collaboration with project partners, the North Slave M√©tis Alliance (NSMA), the T≈ÇƒØch«´ Research and Training Institute (TRTI), the Yellowknives Dene First Nation (YKDFN), and Hadlari Consulting Ltd., specific insight on …	3	Community partners develloped and led participation: "Through collection and analyses of cores from lake sediments and permafrost peatlands, combined with spatial data, Traditional Knowledge, and Inuit Qaujimajatuqangit, the impact of climate change and land disturbance on metal/metalloid flux into aquatic systems was assessed... (p.1)."; "A collaborative research design that included knowledge h…	Different	IKhist_IKhypoth	"We applied a multidisciplinary research methodology to reconstruct variations in climate, geochemistry, permafrost, and ecology over the past 1,000 years along a north-south transect in the Slave Geological Province in order to assess the cumulative effects of natural and human-driven change on the transport and fate of metals/ metalloids and on the health of regional ecosystems in areas of high…	2	"Traditional knowledge studies were conducted by several project partners: the North Slave M√©tis Alliance, the Yellowknives Dene First Nation, the T≈ÇƒØch«´ Research and Training Institute, and Hadlari Consulting Ltd., an Inuit-owned-and-operated business... (p.1)." ; "North Slave M√©tis Alliance members are keepers of detailed, quantitative information on past climate, and this community review…	Community-based Participatory Research	Document review, Interviews	Document review, Sampling	Same	IKhist	"Acquisition of western scientific knowledge through combined micropaleontological and geochemical study of paleoecological archives is ongoing. Paleoclimatological perspectives offered by TK studies will be compared with western science knowledge to produce a knowledge assemblage. It is expected that each way of knowing will provide unique insight into past climate and environmental change, whic…	1	Communities inputs valued as they were, not analyzed under the lens of comparing to WS, accepted as it was to be analyzed: "T≈ÇƒØch«´ TK holders reported an approximate two-week delay in freeze-up of lakes from early / mid-October to early November. In addition, they reported that the duration of freeze-up is no longer abrupt, and now includes several freeze-thaw events that affect the quality of…	Mixed	"Regional pre-mining background and baseline levels of arsenic were determined through analyses of lake sediment-water interface samples and surface water samples from 100 lakes in the Yellowknife area... and an additional ~100 lakes spanning a latitudinal gradient from Hay River to Lac de Gras... (p.2)." ; "Acquisition of western scientific knowledge through combined micropaleontological and geo…	WSinfer_IKinfer	1	"A collaborative research design that included knowledge holders from First Nation, M√©tis, and Inuit communities; government; industry; and academia demonstrates that complementary ways of knowing can generate insight into climate change, weather, environmental variability, cumulative effects, land-use change, contamination, changes in seasonality, ice quality, wildfires, and spatial extent of c…	Yes	WSfurther_IKfurther	Congruent	NA	NA	2018	"The project, co-led by Jennifer Galloway (GSC) and Timothy Patterson (Carleton University), was a collaborative effort to study the impact of climate change on the transport and fate of arsenic at two sites contaminated by legacy mining and mineral processing: Giant Mine, Yellowknife, and Tundra Mine in the Courageous Lake area(Fig. 1; Galloway et al. 2012, 2015, 2017; Palmer et al. 2015)" (Page…	Track and adapt to environmental/climate change, Resource/Wildlife Management	NA	NR	There is no clear text indicating if there was a prior relationship or collaboration with the Indigenous community.	No	N/A	NA	NA	NA	Ecosystem	Slave Geological Province (Yellowknife, Courageous Lake)	NR	NR	NR
41	BIAS-K_FW_40	Christine	BritneyZ	MacDonell, D. S. (1997). The Nelson River lake sturgeon fishery, from the perspective of the bayline communities of Pikwitonei, Thicket Portage, and Wabowden. (Master's Thesis). University of Manitoba. Winnipeg, Manitoba, Canada.	M	Initiated by researchers in response to community concerns: "Concern over reduced fish numbers, and the continued influence of hydroelectric development in limiting the population, prompted the six communities utilizing the upper Nelson River lake stugeon resource to form the Nelson River Sturgeon Co-management board... to provide a forum for stakeholder communities to discuss and implement manag…	0	"The primary objective of this study was to initiate the collection of local knowledge relating to lake sturgeon from fishermen living in communities in proximity to the upper Nelson River‚Ä¶ (1) document local knowledge... (2) collect information from published literature and government files... (p.16-17)."	2	Interviews semi-directed, allowing participants to control input and degre of participation, limited control in how their information would then be included: "Historical and local/traditional knowledge of Nelson River sturgeon was collected by interviewing long-time Nelson River sturgeon fishermen, or elders familiar with the Nelson River before hydroelectric development‚Ä¶ (p.41)."	Same	IK_all	"Information was collected by interviewing long-time users of the resource and by searching through literature and government files. Information was categorized as 'historical' or 'local/traditional' knowledge‚Ä¶ (p.4)." ; "‚Ä¶ develop a methodology in the three smaller communities that can be applied to the other, much larger First Nations... (p.17)." ; "Literature relevant to the proposed study…	2	"Historical and local/traditional knowledge of Nelson River sturgeon was collected by interviewing long-time Nelson River sturgeon fishermen, or elders familiar with the Nelson River before hydroelectric development‚Ä¶ the purpose, and methods of the study were explained, and each key informant was asked to sign a letter of consent... (p.41)." ; "Interviews were conducted informally and had no ti…	Community-based Participatory Research	Interviews	Document review	Same	IKlocalexp	"Information was compiled from MDNR files‚Ä¶ all relevant information collected was summarized into a chronological sequence‚Ä¶ (p.41)." ; "Information collected from the interviews was categorizes as historical information or traditional knowledge‚Ä¶ (p.42)."	0	No explicit reference to commuity role in analysis, community input accepted as it was, no attempt to validate or analyze input through western lens.	Same	Limited analysis, study was a literature review that did not complete any calculations or statistics, compared information weighting both IK and WS inputs evenly: "‚Ä¶ key informants held a wealth of undocumented knowledge of the fishery and its importance to the communities. This information was useful in typing together written, historical information and in providing insights into the decline …	WSinfer_IKinfer	1	"It is hoped that the information presented can be used to foster interest in lake sturgeon conservation and encourage compliance with Nelson River Sturgeon Co-management Board management strategies‚Ä¶ (p.152)." ; "Recommendations‚Ä¶ (1) Local/traditional knowledge of Nelson River lake sturgeon should be collected from the remaining Nelson River Sturgeon Co-management Board communities... (2) Pub…	Yes	WSfurther_IKfurther	Congruent	NA	NA	1997	"The primary objective of this study was to initiate the collection of local knowledge relating to lake sturgeon from fishermen living in communities in proximity to the upper Nelson River. The information will be used to foster interest in the cultural importance of lake sturgeon in the area and ultimately to promote compliance with management strategies and conservation of the stock. Specific o…	Resource/Wildlife Management, Document Indigenous Knowledge, Bridge IK and WS, Answer scientific questions/Inform scientific research, Ensure continued access to culturally important species	NA	NR	There is no clear text indicating in there was a previously relationship or collaboration with the local Indigenous communities.	No	N/A	NA	NA	NA	Species	Nelson River, lake sturgeon	Middle & Late	Yes	Both
42	BIAS-K_FW_42	Christine	BritneyZ	G√©rin-Lajoie, J., Herrmann, T. M., MacMillan, G. A., H√©bert-Houle, √â., Monfette, M., Rowell, J. A., ... & Amyot, M. (2018). IMALIRIJIIT: a community-based environmental monitoring program in the George River watershed, Nunavik, Canada. √âcoscience, 25(4), 381-399.	M	"IMALIRIJIIT, meaning those who study water in Inuktitut, is a CBEM program involving science land camps, capacity-building workshops, and scientific data collection with the participation of youth, elders, local experts, and researchers. It was coinitiated by the Inuit community of Kangiqsualujjuaq (Nunavik, Quebec) and university researchers... (p.2)."	2	"Objective 1 of the IMALIRIJIIT program was to implement a sustainable collaborative CBEM program of the George River watershed, as requested by the community‚Ä¶. The second objective of the IMALIRIJIIT program was to study water quality and environmental change at the watershed scale... Objective 3 of the IMALIRIJIIT was to develop an interactive multimedia map of the George River watershed... (…	1	"Two meetings with the youth participants also took place in the community to introduce everyone, explain the project goals, discuss logistics, and familiarize with the sampling material and tools prior to departure‚Ä¶ (p.6)."	Mixed	WStoIKmethod	"We organized two science land camps in 2016 and 2017. Both science land camps had a scientific and educative mission, allowing for data collection, the creation of interest in natural sciences, and the building of local capacity in water-quality monitoring, as well as biosampling...and data management... Remote sensing served as a complementary tool for in situ measure- ments to estimate three w…	2	"The studentslearned to handle the equipment with care and understood the importance of wearing gloves while sampling water and manipulating chemicals. They also learned to record and compile the data correctly, an essential skill for a scientist, as the noted values needed to be easily associated with the sampling station when compiling the results... (p.6)." ; "Hunters had to follow sampling pr…	Community-based Participatory Research	Digital media, Interviews, Participant observation	Counts/census, Sampling, Satellite imagery	Mixed	WStoIKmethod	"A local youth coordinator was chosen by the community, and a coordinator of the educational program was designated from within the group of researchers‚Ä¶ (p.6)." ; "‚Ä¶ five sampling stations were established [in 2016] along a 35 km stretch of the river‚Ä¶ Remote sensing was used to quantify the level of chlorophyll-a and turbidity... In 2017, the same five stations were sampled, with the addit…	2	Limited reported inclusion in analysis: " [Interviews] were used to link local knowledge and environmental science by documenting Inuit knowledge related to the George River, observations of hydrological changes, and navigation skills‚Ä¶ Regarding local participation, the community has been heavily involved for the past two years for all logistical and financial aspects... (p.11-12)."	Same	"Data retrieved during July 2016 and 2017 from Landsat-8 and Sentinel- 2 images will be compared with (1) in situ measurements and laboratory analyses, and (2) referenced methodologies of image classification available from the literature‚Ä¶ River surveys were completed in 2016 and 2017 at strategic locations to map water depth, and these results will be used to test approaches for remote sensing…	WSinfer_IKinWSlitVV	2	"CBEM draws on both TEK and conventional scientific and technical approaches. TEK can contribute in a variety of ways to better data collection by helping identify monitoring priorities, locating monitoring stations, and providing insights for analyzing observations... TEK, including Inuit, Naskapi, and Innu knowledge, can help fill gaps in the scientific knowledge on subarctic fresh- water ecosy…	Yes	WSfurther_IKfurther	Interdependence	NA	NA	2018	"In this paper, we analyse the IMALIRIJIIT (meaning those who study water in inuktitut) program, a CBEM program involving science land camps, capacity-building workshops, and scientific data collection with the participation of youth, elders, local experts and researchers that was coinitiated by the Inuit community of Kangiqsualujjuaq (Figure 1) and university researchers. IMALIRIJIIT was the tea…	Track and adapt to environmental/climate change, Document Indigenous Knowledge, Bridge IK and WS, Enhance use of IK in management, Enacting IP governance and Responsibilities/Territorial protection	NA	No	"A group of researchers affiliated with the Universit√© du Qu√©bec √† Trois-Rivi√®res (UQTR) and the Centre d‚Äô√©tudes nordiques launched a project call to the Inuit communities of Nunavik in the summer of 2015 to evaluate their interest in undertaking a science land camp. This initiative sought to build a CBEM project involving the local youth while addressing a local environmental issue to be …	Yes	Tim Anaviapik Soucie (Institut des G√©osciences de l'Environnement is equivalent to department, Expanded leadership to Study Water Quality in Pond Inlet, Nunavut, Canada), Hilda Snowball (Northern Village of Kangiqsualujjuaq, Qu√©bec, QC, Canada)	Individual	Indigenous government, Community project	NA	Ecosystem	George River Watershed	Early	Yes	Both
43	BIAS-K_FW_45	Christine	BritneyZ	Straka, J. R., Antoine, A., Bruno, R., Campbell, D., Campbell, R., Campbell, R., ... & Kindopp, R. (2018). " We Used to Say Rats Fell from the Sky After a Flood": Temporary Recovery of Muskrat Following Ice Jams in the Peace-Athabasca Delta. Arctic, 71(2).	M	"An ongoing collaborative monitoring program initiated in 2011, combined with analysis of data from past surveys (1973‚Äì2015), allowed Indigenous land users and scientists to document a 10 to 100-fold increase in the density of muskrat houses in 24 basins, over the two years following ice-jam flood events in the PAD... (p.2)."	0	No community approval or participation noted in setting objectives: "We hypothesized that (1) the abundance of muskrat in the PAD is driven by flooding and (2) the mechanism by which flooding affects muskrat is an increase in water depth. If the abundance of muskrat is driven by flooding, then abundance of muskrat will be inversely related to the number of years since the last major flood. If the…	2	"Our study could not have been done without the expert guidance of Indigenous people of Dene, Cree, and Metis heritage. We therefore seek to express our results in a way that respects and acknowledges the contributions of Indigenous peoples to understanding the relationship between muskrat and flooding in the PAD, now and in the future... (p.4-5)." ; "IK was invaluable both in accessing the basin…	Different	IK_all	"To examine whether abundance of muskrat in the PAD is driven by flooding, we tested the predictions that the density of muskrat (estimated by winter counts of houses) (1) was inversely related to the number of years since major ice-jam floods and (2) increased with water depth...(p.2)." ; "To test the hypothesis that muskrat houses were more difficult to count in deeper snow, we also measured th…	1	IK used to determine locations & share knowledge, limited ocntrol in actual sampling procedures: "IK was invaluable both in accessing the basins and in determining where muskrat houses were likely to occur within basins. The cooperative nature of the surveys, over-night stays in trapping cabins, and multiple meetings including elders before and after surveys provided opportunities to share, excha…	Case Study, Mixed methods (identify all methodologies used)	Interviews, Workshops	Counts/census, Document review	Different	IKlocalexp	"Our data on abundance of muskrat were from (1) surveys conducted by the Canadian Wildlife Service‚Ä¶ surveys commissioned by BC Hydro and Parks Canada‚Ä¶ and ongoing surveys initiated in 2011 by members of the Peace-Athabasca Delta Ecological Monitoring Program... We counted houses by snowmobile between late November and early April... Several trappers and IK holders involved in the design of th…	0	No mention of Indigenous participation in analysis, or seeking approval of analysis results.	None	Analysis rooted in WS only: "All our statistics were done using R‚Ä¶ To determine whether the density of muskrat houses decreased with the number of years since flooding, we ran generalized linear mixed effects models‚Ä¶ with a logit link fuction‚Ä¶ To determine whether flooding affects the abundance of muskrat, we included years since flood (number of years since a major flood) as a fixed effect…	WSinfer	2	"IK holders have a much more intimate understanding of the water depths that muskrat prefer, as they are familiar with the preferences of muskrat within basins‚Ä¶ Our results suggest that we might be concerned about the accuracy of house counts done when snow measured at the middle of basins is more than 20 cm deep; observers tended to count very few muskrat houses when snow was more than 20 cm..…	Yes	WSfurther_IKfurther	Complementary	NA	NA	2018	"We hypothesized that (1) the abundance of muskrat in the PAD is driven by flooding and (2) the mechanism by which flooding affects muskrat is an increase in water depth." (Page 220); "We therefore seek to express our results in a way that respects and acknowledges the contributions of Indigenous peoples to understanding the relationship between muskrat and flooding in the PAD, now and in the fut…	Track and adapt to environmental/climate change, Resource/Wildlife Management, Answer scientific questions/Inform scientific research, Monitoring impacts industrial activity/development	NA	NR	"Indigenous knowledge (IK) holders and Western scientists working in the PAD have observed a drying trend in recent decades, but direct impacts to ecosystems and ways of life can be difficult to describe in terms that seem actionable or resonate with managers and decision makers (e.g., Candler et al., 2010; MCFN, 2014). Selecting appropriate ecological indicators for long-term monitoring is chall…	No	There are multiple Indigenous co-authors that are indicated through quotes used in the article. However, it is not clear if there are other Indigenous co-authors on the paper, but not identified through quotes.	Individual	NR	NA	Species	Peace-Athabasca Delta, muskrat	NR	Yes	NR
44	BIAS-K_FW_46	Christine	BritneyZ	Eisner, W. R., Cuomo, C. J., Hinkel, K. M., Jones, B. M., & Brower Sr, R. H. (2009). Advancing landscape change research through the incorporation of I√±upiaq knowledge. Arctic, 62(4), 429-442.	A	"We initiated the collaborative effort with the community by presenting public lectures on our work in the North Slope villages of Barrow and Atqasuk, which sparked lively discussions on lake processes and environmental changes‚Ä¶ (p.2)."	0	"We also sought to integrate principles of environmental ethics into our scientific work and to foster positive and cooperative connections with local communities... Our overarching objective has been to investigate, document, verify, and archive local observations about geomorphological processes, landscape changes, and local resource use. We hypothesized that I√±upiaq knowledge could help us re…	1	"This study focuses on interviews with North Slope I√±upiat elders because of their great experience with subsistence practices and traditional knowledge and because the archiving of their knowledge is a matter of urgency‚Ä¶ Another distinct aspect of the North Slope that contributed to our research is the existence of the Barrow Arctic Science Consortium (BASC), a community-owned non-profit orga…	Different	IK_all	"Over the past four years, we conducted extensive interviews with I√±upiat elders and younger community members who are actively accessing inland subsistence resources‚Ä¶ to obtain first-and second-hand accounts of lake drainage events and locate these lakes within our GIS... We were particularly interested not only in establishing the date of lake drainage, but in identifying the processes leadi…	2	"Between 2003 and 2006, a total of 27 interviews (38 hours) were conducted and videotaped. Interviews began with an explanation of our scientific project concerning lakes and included the signing of the Institutional Review Board-approved consent forms. Interviewees were then asked to identify lakes that had drained or filled in, or to identify any changes in the lake hydrology... U.S. Geological…	Community-based Participatory Research	Digital Media, Interviews	Natural history, Satellite imagery	Different	IKlocalexp	"After the interview, information from the entire videotaped session was logged. This entailed identifying each geographic feature, site, or event with a six-digit descriptive, hierarchical code‚Ä¶ The attribute table also contains information on the interviewee and the date of the interview and is linked to a digital video clip of the interview... we carried out two modes of verification: examin…	2	"To demonstrate the interviewing process and the utility of I√±upiaq knowledge in terms of our scientific objectives, we present excerpts from interviews‚Ä¶ (p.6)."	Mixed	IK obtained in interviews presented as is, WS explanations provided to verify IK, but when no WS availible, information still presented as valid: "The general classification of the 260 records from the I√±upiaq Knowledge GIS is shown as a frequency diagram‚Ä¶ (p.6)." ; "The extended interview and further analysis of this event are reported in Hinkel et al. (2007). Our analysis of satellite images…	WSinfer_IKinfer_IKinWSlitVV	2	"‚Ä¶ the knowledge of the informants was limited by where they lived, the routes by which they traveled inland, their mode of travel, and the locations of their camps and cabins‚Ä¶ it would be irresponsible for researchers from outside to make independent decisions about how to label such a site within the GIS, or to adjudicate between competing accounts among recognized local experts... Local tr…	Yes	WSfurther_IKfurther	Congruent	NA	NA	2009	"Our overarching objective has been to investigate, document, verify, and archive local observations about geomorphological processes, landscape changes, and local resource use. We hypothesized that I√±upiaq knowledge could help us refine our understanding of the spatial and temporal components of lake processes. In weaving our commitment to ‚Äúenvironmental ethics‚Äù into this research project, …	Track and adapt to environmental/climate change, Document Indigenous Knowledge, Bridge IK and WS, Answer scientific questions/Inform scientific research	NA	No	"For the past decade, our research team of geomorphologists, ecologists, soil scientists, and climatologists has focused on extant lakes and the associated drained lake basins (DLBs) that developed atop continuous permafrost on the western Arctic Coastal Plain (WACP) of northern Alaska." (Page 430); "During our field studies, we became interested in the potential for I√±upiaq knowledge to help us…	Yes	Roland H. Brower, Sr. (Alaska Native Language Centre)	Individual	Hunter, harvester, resource user, Native Language Centre	NA	NA	Meade River (Kuulugruaq), Imakruak Lake	NR	Yes	Both
45	BIAS-K_FW_47	Christine	BritneyZ	Plummer, R., de Grosbois, D., Armitage, D., & de Lo√´, R. C. (2013). An integrative assessment of water vulnerability in First Nation communities in Southern Ontario, Canada. Global environmental change, 23(4), 749-763.	A	" This research investigates the water vulnerability of three First Nation communities in Ontario, Canada‚Ä¶ (p.1)."	0	"In response to these issues, this study aimed to collaboratively (1) build an integrative understanding of water vulnerability‚Ä¶ (2) develop an associated instrument, and (3) undertake community scale assessments‚Ä¶ (p.2)."	2	"A collaborative process was used to build an integrative understanding of water vulnerability, develop an associated instrument, and undertake the community scale assessments‚Ä¶ (p.1)."	Mixed	IKhist_IKhypoth_WStoIKmethod	"Principles of integration and knowledge co-production framed the research design... The research employs a multiple case study design....(p.3)." ; "... we collaboratively developed an integrative framework and instrument to assess the water vulnerability of First Nations communities in Southern Ontario, Canada... (1) synthesize and analyze the vast literature on water vulnerability assessment to…	2	Impementation details particularly descriptive for this study, community involved collaboratively throughout, difficult to discern WS from IK gathering, Indigenous participants included explicilty as members of the research team, with community partners being explicitly seperated only once: "... the community partners identified events where the target population... would be expected to gather, a…	Community-based Participatory Research	Document review, Interviews, Survey, Workshops	Document review	Mixed	WStoIKmethod	"‚Ä¶ the research process involved frequent interactions among the research team‚Ä¶ which included representatives from each community, Indigenous organizations, and universities. At the initial team meeting the members developed a ‚Äòliving ethics‚Äô document that set forth principles for team interactions... (p.3)." ; "(1) A protocol was created to guide the search of peer-reviewed and non-peer…	1	"The eleven illustrations [developed in step 2 by community participants] were then treated as data and qualitatively analyzed to derive a construct of water vulnerability‚Ä¶ (p.5)."	Mixed	"Fifty water vulnerability instruments that referenced human and biophysical concerns were identified and then subjected to analysis. The analysis revealed more than 700 indicators and similar indicators were then categorized into sub-dimensions and dimensions. The analysis did not illuminate the indicators and dimensions of water vulnerability specific to the place of application nor to the Firs…	WSinfer_IKinfer_IKinWSlitVV	1	"‚Ä¶ this research integrated information from different disciplines as well as multiple types of knowledge‚Ä¶ we should reframe it instead as a science and traditional knowledge dialog and partnership‚Ä¶ (p.10)." ; "[This project] specifically provides an example of how individuals from a community can be involved in all aspects of the research process... At the same time, experiences gained fro…	NA	WSfurther_IKfurther	NA	Complete interdependence (IK/WS addressing similar questions and/or gathered through an intertwined process, i.e. results could not have been achieved without both, Congruent (IK/WS addressing similar questions and/or gathered through parallel processes, i.e. gathered separately)	NA	2013	"In response to these issues, this study aimed to collaboratively (1) build an integrative understanding of water vulnerability (i.e., reflect social and ecological variables as well as multiple types of knowledge), (2) develop an associated instrument, and (3) undertake community scale assessments. (Page 750)	Track and adapt to environmental/climate change, Economic development/livelihood improvement, Bridge IK and WS, Monitoring impacts industrial activity/development, Improving health and wellbeing	NA	No	"Principles of integration and knowledge co-production framed the research design (see Fig. 1). To build a shared understanding of water vulnerability in the three communities, the research process involved frequent interactions among the research team (the inner circle with solid text boxes in Fig. 1), which included representatives from each community, Indigenous organizations, and universities…	No	N/A	NA	NA	NA	NA	Thames River, Grand River, Lake Erie	All	Yes	Both
46	BIAS-K_FW_48	Christine	BritneyZ	Marin, K., Coon, A., & Fraser, D. (2017). Traditional ecological knowledge reveals the extent of sympatric lake trout diversity and habitat preferences. Ecology and Society, 22(2):20.	A	Initiated due to previous studies success in integrating TEK: "Previous brook trout (Salvelinus fontinalis) studies successfully integrated TEK from local fishing experts to provide information that was not captured in scientific studies on the persistence of populations, breeding areas, and temporal trends in fishing efficacy, and life history characteristics over four decades... (p.2)."	1	Research questions and objectives determined by researchers and approved by participants: "Each interview began by outlining the interview objectives and procedures‚Ä¶ oral consent was obtained from the informants‚Ä¶ (p.3)."	1	Research design led by scientists, created room for participants to share knowledge on own terms and control their contribution rather than structuring interviews only. No specific citation indicating more extensive participation.	Different	IKlocalexp_IKhist_WStoIKmethod	Clear effort to allow participants to play a role in altering research design, although mostly led by researchers, external ethics committees used to approve design as appropriate: "The informants were Cree elders, fishers, and/or tallymen who had long-term knowledge of Mistassini lake trout, based on an average of 31 years of fishing experience‚Ä¶ however, the interview was free to flow with the…	2	Participants concerns used to inform project implementation minimally: "Our collaborative fieldwork with Cree Nation of Mistissini fishers and community members allowed for the collation of TEK of Mistassini lake trout over an extended period of two months in the summer of 2013. Because our scientific research included sampling and photographing trout with local fishing guides and community membe…	Community-based Participatory Research	Interviews	Counts/census, Sampling	Mixed	IKlocalexp_WStoIKmethod	TEK used primarily to compliment scientific findings, extend historical records, some authority to alter research design: "Descriptions of habitat and depth preferences gathered through TEK were largely congruent with what has been documented scientifically on Mistassini lake trout‚Ä¶ Congruent with Marin et al. (2016)‚Ä¶ (p.7)."	0	No mention of inclusion in analysis phase, methods were rooted in Western science & Indigenous knowledge: "...the scientific findings may underestimate the extent of phenotypic variation among Mistassini lake trout, especially given that traits such as vermiculation and spot pattern or intensity have received much less empirical attention in the scientific literature on salmonid fishes... Given t…	Mixed	"TEK can provide additional and sometimes more detailed information‚Ä¶ TEK patterns similarly hint that within- species diversity is present but that it is not as strong or as spatially discrete as in other cases where both TEK and western science have been conducted concurrently. Taken together, TEK can reveal not only distinctions within species of relevance to natural resource management and t…	WSinfer_IKinWSlitVV	N	Not reported	None	WSfurther	NA	Congruent (IK/WS addressing similar questions and/or gathered through parallel processes, i.e. gathered separately), Complementary (IK/WS addressing different questions and/or gathered through parallel processes, i.e. gathered separately)	NA	2017	"Our main objectives were to compile TEK on sympatric lake trout in Mistassini Lake to (1) expand upon existing local scientific knowledge of the species, (2) document any temporal changes in lake trout biology and abundance, and (3) assist in identifying local concerns that might aid in local conservation plans and practices. To collate TEK, we conducted collaborative fieldwork and semidirected …	Track and adapt to environmental/climate change, Resource/Wildlife Management, Document Indigenous Knowledge, Answer scientific questions/Inform scientific research, Ensure continued access to culturally important species	NA	Yes	"Based on previous TEK studies of Mistassini Lake fishes (Fraser et al. 2006, 2013), we anticipated that local fishing experts would be able to provide details on lake trout variation and temporal trends in habitat use, distribution, and abundance." (Page 2); Previous studies of traditional ecological knowledge have been conducted in this area by one of the authors of this paper.	Yes	Andrew Coon (Cree Nation of Mistissini)	Individual	NR	NA	Species	Mistassini Lake, Lake trout	Middle & Late	Yes	NR
47	BIAS-K_FW_49	Christine	BritneyZ	Paul, R. (2006). Counting on their migration home: an examination of monitoring protocols and Saanich First Nations‚Äô perspectives of Coho (Oncorhynchus kisutch), Chinook (O. tshawytscha) and Chum (O. keta) Pacific Salmon at Goldstream River and Saanich Inlet, Southern Vancouver Island, British Columbia. (Master's Thesis). University of Victoria. Victoria, British Columbia, Canada.	A	"This research was undertaken in the interest of contributing to wild salmon conservation and future sustainable fisheries management planning. I hope that my findings will be useful to those working towards protecting, sustaining and enhancing the Pacific salmon fishery... (p.12)."	0	"The purpose of this research was to examine Goldstream salmon population trends in order to determine if, and how, historical and current records of salmon populations and Saanich First Nations‚Äô fishers‚Äô traditional ecological knowledge (TEK) about the salmon can effectively contribute to improving monitoring protocols for assessing annual returning populations o f wild coho, chinook, and ch…	1	"Methods included summations of major themes from interviews on traditional ecological knowledge (TEK) shared by local Saanich First Nation fishers whose families have lived in the communities around Goldstream River and Saanich Inlet for more than 200 years... (p.4)."	Different	all	"The methodology for this research involved the integration of two emerging knowledge systems relevant to monitoring salmon and salmon fisheries: quantitative methods creating time series graphs from annual escapement... and native harvest statistics; and social science methods yielding indigenous knowledge and perspectives of the Goldstream salmon fisheries... (p.14)." ; "An interdisciplinary re…	1	"Traditional ecological knowledge (TEK) of fishers, also referred to as fisher‚Äôs ecological knowledge (FEK), of the Saanich peoples‚Äô salmon fishery, was documented through collaboration with Saanich First Nation fishers. Saanich fishers were asked to share their knowledge and perspectives about the Goldstream and Saanich Inlet fishery in semi-directed interviews that ranged in duration from o…	Case Study	Interviews	Counts/census	Different	IKlocalexp_WStoIKmethod	"Data gathering for this study was carried out over one field season‚Ä¶ Methods included stream surveys to leam how escapement data used in this study... are collected, and interviews with Saanich fishers about their traditional and current salmon fishing methods, and about the Goldstream salmon... I used the logistic growth model to determine the rate of population increase of Goldstream salmon.…	1	"Thematic analysis of traditional ecological knowledge from interviews and analyses of fish stock data (scientific ecological knowledge) are each based on separate knowledge claims and each imparts partially different information‚Ä¶ (p.65)."	Mixed	" Analyses of Goldstream salmon escapements... are integrated with results from analysis o f TEK research undertaken for this project‚Ä¶ (p.4)." ; "... also conducted a catch-per-unit-effort (CPUE) analysis with the limited data available to illustrate its function as a monitoring tool for Saanich fishers... (p.14)." ; "Escapements from stream inspection log sheets were entered into Microsoft Exc…	WSinfer_IKinfer_IKinWSlitVV	1	Major themes from interviews presented and regarded as key next steps, community information valued : "Key recommendations arising from the results of this research are: stream habitat restoration in response to loss and degradation of salmon-bearing streams; modification of stream survey procedures to measure for morphological and physiological attributes including indicators of the health of Go…	Yes	WSfurther_IKfurther	Congruent	NA	NA	2006	"This research was undertaken in the interest of contributing to wild salmon conservation and future sustainable fisheries management planning. I hope that my findings will be useful to those working towards protecting, sustaining and enhancing the Pacific salmon fishery. The purpose of this research was to examine Goldstream salmon population trends in order to determine if, and how, historical …	Resource/Wildlife Management, Bridge IK and WS, Answer scientific questions/Inform scientific research	NA	NR	N/A; There is no clear text indicating if there was a prior relationship or collaboration with the Indigenous community or not.	No	N/A	NA	NA	NA	Species	Goldstream River, Saanich Inlet, coho salmon, chinook salmon, chum salmon	NR	Yes	Male
48	BIAS-K_FW_5	Christine	BritneyZ	Fraser, D. J., Coon, T., Prince, M. R., Dion, R., & Bernatchez, L. (2006). Integrating traditional and evolutionary knowledge in biodiversity conservation: a population level case study. Ecology and Society, 11(2).	A	"...there is growing interest from the local community (CNM 2002) and government agencies in compiling knowledge of Mistassini Lake brook charr to facilitate its sustainability‚Ä¶. (p.3)."	1	Study project objectives decided prior to approaching community but did state to have collaborated throughout process: "We were thus interested in what traditional ecological knowledge (TEK) was available regarding historical population trends and relationships between inflow charr‚Ä¶ (p.6)." ; "we incorporated TEK into our scientific research through collaboration since the beginning of the proj…	0	Research design created prior to initiating collaboration with commuity, no approval phase recorded: "Our study includes five main components...review EBK [Evolutionary Biology Knowledge]... overview of traditional Cree community values and practices... we compile TEK of Mistassini Lake brook charr... examine similarities and differences between the TEK and EBK... address how the integration of T…	Same	IKlocalexp_IKhist_WStoIKmethod	Project designed to include TEK by employing 3 complementary social science methods, limited effort to design project with Indigenous-led methods, IK and WS both used to assess relationships among brook charr populations, WS used for genetics, genomics & statistics.	1	TEK to be included to assist western methods, limited authority in directing research, Indigenous community regarded as participants not equal stakeholders in research: "The main objective of our study was to integrate traditional ecological knowledge (TEK) and evolutionary biology knowledge (EBK) at the population level, in order to assist biodiversity conservation planning within a species of s…	Case Study, Mixed methods (identify all methodologies used)	Collaborative fieldwork, Interviews, Participatory mapping, Workshops	Document review	Same	IKlocalexp	IK and WS both used to assess relationships among brook charr populations, WS used for genetics, genomics & statistics: "...we collected TEK on Mistassini Lake brook charr using three complementary methods‚Ä¶ analytical workshops. These were based on consultation meetings and dialogue following oral presentations with groups of aboriginal informants‚Ä¶ used semidirective interviews... Interviews …	1	TEK used to compliment and validate western science, some authority in analysis for Indigenous community participants. : "A third and final method for obtaining TEK was frequent interaction with local aboriginal fishing guides through collaborative fieldwork... (p.8)." ; "...either knowledge type in isolation, TEK or EBK, applied to Mistassini Lake is insufficient alone to recognize simultaneousl…	Same	TEK used to compliment scientific understanding, analyzed under the scope of similarity to western knowledge: "Other informants‚Äô descriptions of charr... were consistent with scientific data in terms of the spatial distribution of inflow charr... (p.10)." ; "The spatial scale at which observations were made was the most salient difference between TEK and EBK‚Ä¶ TEK provides additional, and ofte…	WSinfer_IKinWSlitVV	0	Expected that the community integrate scientific values, low effort to allow community to control management, provides next steps without seeking approval or insight : "...the persistence of brook charr for future generations will require the community to integrate both local and scientific values into decision making‚Ä¶ our study demonstrates that both modes of thinking are required to implement…	None	WSfurther	Congruent	NA	NA	2006	‚ÄúHere, we integrate aboriginal TEK and previously obtained EBK to contribute to a conservation plan for migratory brook charr (Salvelinus fontinalis) populations inhabiting remote, postglacial Mistassini‚Äù (Page 3); ‚ÄúOur study includes five main components. We firstly review EBK of Mistassini Lake brook charr populations, obtained from scientific research conducted between 2000 and 2004. We …	Resource/Wildlife Management, Document Indigenous Knowledge, Bridge IK and WS, Answer scientific questions/Inform scientific research, Biodiversity conservation, Ensure continued access to culturally important species, Biodiversity conservation, Enhance use of IK in management	NA	NR	N/R	Yes	Thomas Coon (Cree Trapper's Association), Michael R. Prince (Cree Nation of Mistissini, Quebec), Rene Dion (Grand Council of the Crees of Quebec)	Individual	Hunter, harvester, resource user, Hunting and trapping organization member, Indigenous government	NA	Species	brook charr	Late	Yes	Male
49	BIAS-K_FW_52	Christine	BritneyZ	Mantyka-Pringle, C. S., Jardine, T. D., Bradford, L., Bharadwaj, L., Kythreotis, A. P., Fresque-Baxter, J., ... & Lindenschmidt, K. E. (2017). Bridging science and traditional knowledge to assess cumulative impacts of stressors on ecosystem health. Environment international, 102, 125-137.	M	"In response to community concerns about the health of the ecosystem in the SRD... the Slave River and Delta Partnership (SRDP) was created in 2010. The SRDP is a collaboration of First Nations, M√©tis, communities and agencies and organizations working, managing and living along the Slave River. Partners include three First Nations, three M√©tis organizations, territorial government and federal …	2	Questions raised by the community: "In this paper, we show how a two-eyed seeing BBN can create a shared understanding of change in an ecosystem that is under cumulative environmental impacts: the Slave River Delta (SRD) in the Northwest Territories (NWT) of Canada. A BBN approach was selected for this study because the method is arguably ideally suited for bridging TK with SK... (p.3)." ; "The p…	1	"TK was gathered respectfully through one-to-one interviews with a total of 11 Elders from the two partner communities‚Ä¶ under research ethics and community approval‚Ä¶ Interview questions focused on elicitation of information about social-ecological changes over time and comparisons of current experiences in relation to the past... (p.5)."	Same	IK_all	"With the three guiding questions in mind, physical‚Ä¶ chemical‚Ä¶ biological‚Ä¶ and TK‚Ä¶ indicators were chosen based on a two-day workshop‚Ä¶ attended by >100 people from the SRD community to provide input on the monitoring of regional ecosystem health‚Ä¶ The intent of the BBN was to link the TK and SK indicators together to assess cumulative environmental impacts... (p.5)."	2	Community participants given same authority as expert researcher participant, an even amount of Elders & Experts were surveyed, consulted and collaborated with throughout project implementation.	Two-Eyed Seeing, Participatory Modelling	Bayesian Network Model, Interviews, Workshops	Counts/census, Document review, Natural history, Sampling	Same	IKlocalexp	"Measures of water quality and quantity, fish health, aquatic invertebrate sampling, ice condition, wildlife health and counts were collected via a combination of field observations and document reviews during 2011‚Äì2015‚Ä¶ 41 indicators‚Ä¶ were selected and refined to represent the key ecosystem health indicators that could be used to measure and monitor the health of the SRD‚Ä¶ conceptual mode…	1	All experts given equal weight in calculations, calculations rooted in WS, completed by scientists, no mention of seeking approval or confirmation of analysis from IK: "The number of dots per state and scenario were counted and each expert was given an equal weighting in the calculation of a group mean... the mean values of the empirical field datasets and the average responses of the Elders from…	Same	"Expert elicitation surveys were converted into probabilities by measuring the placement of each dot on the scale of 1 to 10... since both TK and SK indicators are used to characterize the three guiding questions as shown in Fig. 2, the results represent a combined and interdependent assessment of: quantity and quality of fish, wildlife, water, ice; and changing social factors.... (p.6)." ; "... …	WSinfer	0	Advocates for future studies to similarly employ two-eyed seeing methods, no explicit recognition of seeking community approval or input for application: "Understanding how to bridge these knowledge systems rather than ‚Äòintegrating‚Äô them remains a major gap in the practical application of adaptive and environmental co-management of social-ecological systems research‚Ä¶ The empirical applicati…	Yes	WSfurther_IKfurther	Congruent	NA	Flag for review: Codes different for almost every category, to be reviewed.	2017	"In this paper, we show how a two-eyed seeing BBN can create ashared understanding of change in an ecosystem that is under cumulative environmental impacts: the Slave River Delta (SRD) in the Northwest Territories (NWT) of Canada. A BBN approach was selected for this study because the method is arguably ideally suited for bridging TK with SK. It provides an intuitive means of exploring system dyn…	Track and adapt to environmental/climate change, Bridge IK and WS, Answer scientific questions/Inform scientific research, Monitoring impacts industrial activity/development	NA	Yes	"In response to community concerns about the health of the ecosystem in the SRD (Cash et al., 2000; Wolfe et al., 2007), the Slave River and Delta Partnership (SRDP) was created in 2010. The SRDP is a collaboration of First Nations, M√©tis, communities and agencies and organizations working, managing and living along the Slave River. Partners include three First Nations, three M√©tis organization…	No	N/A	NA	NA	NA	Ecosystem	Slave River Delta	NR	Yes	NR
50	BIAS-K_FW_53	Christine	BritneyZ	Gallagher, C. (2002). Traditional knowledge and genetic discrimination of Lake Nipigon lake trout stocks. (Master's Thesis). University of Manitoba. Winnipeg, Manitoba, Canada.	A	Initiated by researcher, aiming to satisfy local community and scientific community: "The use of both traditional knowledge and molecular genetics was done to ensure a thorough approach from two sources of information to understand Lake Nipigon lake trout stocks. Applying both traditional knowledge and molecular genetics required an approach that would satisfy both scientific and community expect…	0	"This thesis will be an attempt to learn from both ways of knowing, Western science and Indigenous knowledge, about stocks of Lake Nipigon lake trout. The purpose of the thesis is not to "prove", using science, the validity of traditional knowledge held by an aboriginal community.... By respectfully learning about the knowledge held by aboriginal fishers of Biinjitiwaabik Zaaging Anishinaabek (Ro…	2	"Fishers directed sampling efforts by choosing four locations and predicted how many morphologically different stocks should be detected at each sampling site‚Ä¶ Traditional knowledge was shared through interviews and direct participation as an apprenticing deckhand on commercial boats... (p.4)." ; "The study was carried out in cooperation and partnership with the Anishinabelc/Ontario Fisheries R…	Different	all	"Complementing fishers' knowledge and genetic results promoted a thorough and collaborative approach towards examining Lake Nipigon lake trout stocks‚Ä¶ (p.5)." ; "Haplotypes from Lake Nipigon will be compared to haplotypes of lake trout from regions outside the boundaries of genetic interaction... (p.76)." ; "Detecting genetic differences among populations can be achieved through the use of vari…	3	"I gained permission to come and learn about traditional knowledge and conduct research in Biinjitiwaabik Zaaging Anishinaabek through the A/OFRC‚Ä¶ (p.28)." ; "Interviews with fishers were conducted on a voluntary basis.... based on the semi-directive interview. The method allows participants to determine the scope of the interview and discussions to proceed according to the associations made by…	Anishinaabe Mino-Bimaadiziwin, Community-based Participatory Research	Interviews, Participant observation, Participatory mapping	Document review, Sampling	Different	IKlocalexp_WStoIKmethod	"A total of 590 base pairs from the 5' end of the cytochrome-b and d-loop regions of mtDNA were sequenced from 186 samples‚Ä¶ (p.5)." ; "Samples of lake trout were taken from four sites in Lake Nipigon‚Ä¶ Sampling sites and times were chosen by the fishers in order to ensure samples from all stocks of lake trout were collected... (p.87)." ; "Sampling was carried out with the assistance of the A/O…	0	"The results were not only measured as the amount of knowledge acquired, but the amount and degree of relationships developed. The aptitude to learn and apply the knowledge and training were also a measure‚Ä¶. (p.72)."	Mixed	"Haplotype frequency distribution would be examined among morphological categories to examine whether particular haplotypes were specific to a morphotype, and among sampling sites to determine to what extent stock structure could be inferred. The fishers' knowledge and the genetic results were compared to examine whether they were complementary... (p.4)." ; "If similarities arise between fishers'…	WSinfer_IKinfer	1	"Intensive sampling of spawning areas over different time periods throughout the spawn along with a more quantitative approach towards morphological characterization will need to be done in order to better examine the relationship between morphology and genetic variation... (p.116)." ; "Involving local communities in the development of management objectives requires new types of information and c…	Yes	WSfurther_IKfurther	Complementary	NA	NA	2002	"The first objective is to learn traditional knowledge regarding stocks of Lake Nipigon lake trout. The second objective is to examine the genetic population structure from samples collected during spawning." (Page 6)	Resource/Wildlife Management, Document Indigenous Knowledge, Answer scientific questions/Inform scientific research	NA	No	"I gained permission to come and learn about traditional knowledge and conduct research in Biinjitiwaabik Zaaging Anishinaabek through the A/OFRC." (Page 16)	No	N/A	NA	NA	NA	Species	Lake Nipigon, Lake trout	NR	Yes	NR
51	BIAS-K_FW_55	Christine	BritneyZ	Atlas, W. I., Housty, W. G., B√©liveau, A., DeRoy, B., Callegari, G., Reid, M., & Moore, J. W. (2017). Ancient fish weir technology for modern stewardship: lessons from community-based salmon monitoring. Ecosystem Health and Sustainability, 3(6), 1341284.	M	"In collaboration with the Heiltsuk First Nation we revived the practice of weir building in the Koeye River. Over the first four years of the project we tagged 1,226 sockeye, and counted 8,036 fish during fall stream walks‚Ä¶ (p.2)." ; "In 2013, we launched a collaborative initiative to revive traditional-style weir building at the Koeye River... (p.3)."	2	"In 2013, we launched a collaborative initiative to revive traditional-style weir building at the Koeye River, on the Central Coast of British Columbia. The project is a collaboration between the Heiltsuk Nation, NGOs, and academics, providing a means of enumer- ating returning sockeye salmon (Oncorhynchus nerka). It also has a strong community engagement and educational focus. The goals of the p…	1	IK used extensively in weir design, limited involvement in other experimental design phases: "Weir design was based on images and archeological evidence from traditional salmon weirs‚Ä¶ (p.3)."	Different	IKlocalexp_WStoIKmethod	"We used a mark-recapture model which accounted for both pre-spawn mortality due to variation in temperature, and tag loss, to produce the first mark-resight estimates of sockeye abundance in the watershed... (p.2)." ; "‚Ä¶ using a Bayesian adaptation of the pooled-Petersen estimator... that incorporates tag loss and the effect of daily variation in river temperature on pre-spawn mortality of tag…	2	Community members trained in WS methods to aid in sampling: "Working with the Heiltsuk Nation and QQs Projects Society, a community-driven NGO, the project has built capacity in the Heiltsuk community of Bella Bella, employing and training 10 technicians over the first four years of the project‚Ä¶The learning and professional development of these individuals over four years provides a foundation …	Community-based Participatory Research	Document review	Mark-recapture	Different	IKlocalexp_WStoIKmethod	Implementation rooted in WS methods, Indigenous community participation had no explicit recognition of seeking input or approval for implementation: "The weir is installed each year on 1 June and operates until late-July. Fish are anesthetized with MS-222 (0.1 g/ L), and tagged with colored t-bar anchor tags from FLOY tag and MFG‚Ä¶ Unique tag colors are used for each week, creating color groups …	1	"By fusing a traditional management system with contemporary quantitative approaches to population monitoring, the weir and associated fall counts have produced rigorous estimates of sockeye salmon abundance... (p.6)."	Different, None	"The number of fish tagged on day 1 surviving to the spawning ground (nti) is modeled‚Ä¶ we modeled the effect of temperature on pre-spawn mortality based on other sockeye salmon populations‚Ä¶ using the logistic function‚Ä¶ We used a vague uniform(0,1) prior distribution on Œ∏... The count of untagged fish, Y u ; is modeled using a binomial distribution... (p.5)." ; "Our Bayesian analysis was im…	WSinfer	2	"These data provide a foundation for understanding the status of salmon in the Koeye River system, and the potential for climate-driven changes in the survival and productivity of sockeye salmon‚Ä¶ Ongoing tagging and enumeration will provide greater insight into the effects of climate on survival, and facilitate estimates of population productivity and carrying capacity, allowing the Heiltsuk to…	Yes	WSfurther_IKfurther	Congruent	NA	NA	2017	"In 2013, we launched a collaborative initiative to revive traditional-style weir building at the Koeye River, on the Central Coast of British Columbia. The project is a collaboration between the Heiltsuk Nation, NGOs, and academics, providing a means of enumerating returning sockeye salmon (Oncorhynchus nerka). It also has a strong community engagement and educational focus. The goals of the pro…	Resource/Wildlife Management, Education, Intergenerational Knowledge transfer/ Revitalization of Indigenous knowledge, Capacity building	NA	NR	There is no clear text indicating if this study was building on a previous collaboration or not.	Yes	William I. Atlasa (Qq Projects Society); William G. Housty (Qq Projects Society); Mike Reid (Heiltsuk Integrated Resource Management Department)	Individual	Non-profit organization, Integrated Management Department	NA	Species	Koeye Lake, sockeye salmon	NR	NR	NR
52	BIAS-K_FW_56	Christine	BritneyZ	Gauthier, Y., Tremblay, M., Bernier, M., & Furgal, C. (2010). Adaptation of a radar-based river ice mapping technology to the Nunavik context. Canadian Journal of Remote Sensing, 36(sup1), S168-S185.	A	Initiated by researcher, in complete partnership with communities: "In this project, research is conducted in partnership with the local communities. The KGR is closely involved in every aspect of the research. The local population has also been consulted and informed through workshops, but we have also involved the population in the research activities... (p.12)"	1	"The main objective of this study is to support the Kativik Regional Government (KRG) ice monitoring program by adapting a basic radar satellite ice mapping technology for the area of the Koksoak River near the village of Kuujjuaq‚Ä¶ (p.2)." ; "The resulting maps would be provided to the community as a tool for planning safer travel over the territory. This work was conducted under the Internatio…	2	"For this IPY project, we have chosen to work with the Inuit community of Kuujjuaq (population 2100), the administrative capital of Nunavik... (p.3)." ; "... a workshop was held to involve elders and hunters. Following a presentation of the project objectives and the basics of radar remote sensing, discussions were held to gather information about the users needs and traditional knowledge of the …	Different	all	"The adaptation is based on a four-step process: information gathering and awareness raising, planning and design, implementation, and validation. Workshops were conducted within the community to acquire a good knowledge of the ice processes and of the client needs. The technology was adapted to this context, and ice maps were produced every week during the freezeup and breakup seasons and distri…	2	"Final ice classes... based on nine ice classes... considering the needs of the client, classes needed to be merged to produce a simpler legend... We improved the visual aspect of the map following a feedback meeting held in Kuujjuaq... (p.8-9)." ; "We first presented the project to the grades 11 and 12 science classes in November 2008. The students also participated in an aerial survey and were …	Community-based Participatory Research	Participatory Mapping, Survey, Workshops	Counts/census, Ground observations, Sampling, Satellite imagery	Different	IKlocalexp_WStoIKmethod	"For the RADARSAT-2 images of the Koksoak River, however, a similar result can be achieved in minutes, using the rational function approach, a DEM, and no ground- control points. Therefore, this approach has been implemented as part of the automated process.... (p.8)." ; "During the 2 years of the project, the maps were produced as planned (every 7‚Äì10 days) and usually transferred electronicall…	1	No explicit reference to community collaboration, although previously stated that community was involved in every phase, coded as 1 not 0 for this reason.	Same	"‚Ä¶ validation from an air survey or from ground photographs will only provide information about the surface roughness, and even then a snow cover could mask important features. Information about the internal structure of the ice cover... can be obtained from ice coring... Some previous quantitative validation of the ice map process has been done... Using aerial and ground photographs, overall a…	WSinfer_IKinfer	2	"The success of an adaptation process can be measured by the quality of the final product and by its ‚Äò‚Äòmarket penetration.‚Äô‚Äô‚Ä¶ with the collaboration of students from Jaanimmarik High School in Kuujjuaq, a ‚Äò‚Äòclient‚Äô‚Äô survey was conducted during the second year of the project (February 2009). One hundred Kuujjuaq adult residents were interviewed by the students in different workpl…	Yes	WSfurther_IKfurther	Congruent	NA	NA	2010	"Therefore, the objective of this project was to adapt a basic radar satellite ice mapping technology to the changing context of Nunavik, in support of the KRG ice monitoring program. The resulting maps would be provided to the community as a tool for planning safer travel over the territory. This work was conducted under the International Polar Year (IPY) program of the Government of Canada (200…	Track and adapt to environmental/climate change, Economic development/livelihood improvement, Generate maps that could be used for planning safer travel over territory	NA	NR	"Since 2003, a research project and an ice monitoring program have been established in certain communities by the Kativik Regional Government (KRG) to help identify the specific conditions under which ice becomes safe for travel and predict the potential changes within Nunavik and the implications of these changes on the existence of "safe" ice as viewed from a human health and safety perspective…	Yes	M. Tremblay (Kativik Regional Government)	Individual	Indigenous government	NA	NA	Koksoak River	NR	Yes	NR
53	BIAS-K_FW_6	Christine	BritneyZ	Knopp, J. A. (2017). Linking Inuit and Scientific Knowledge and Observations to Better Understand Arctic Char (Salvelinus Alpinus (L.) Community Monitoring (Doctoral dissertation). Trent University.	A	Initiated by researhers to fill knowledge gap: "Thus, there is a need to understand the processes and effects of a rapidly changing environment on Arctic fisheries‚Ä¶(p.56)." ; "To understand the effects of climate change on freshwater Arctic Char, managers and resource users require rigourous monitoring plans that provide appropriate data from rigorously chosen indicators.. (p.57)."	0	"The intent of this exploratory mixed methods research was to better understand the effects of lake habitat parameters on Arctic Char condition in three landlocked lakes fished by Inuvialuit on Banks Island in the Inuvialuit Settlement Region, and to determine if certain habitat parameters could be used as potential monitoring indicators of char condition... (p.58)."	1	"Members of the SHHTC were consulted regarding initial study design, including the selection of study locations and appropriateness of some methods‚Ä¶ (p.64)."	Different	IKlocalexp_WStoIKmethod	"‚Ä¶ contemporary scientific sampling methods and analysis of quantitative data were used to measure the relationship between habitat parameters and Arctic Char condition. At the same time, the effects of habitat parameters on char condition were also explored using social science methods and analysis of qualitative information from interviews, scoping sessions and meetings with local Inuvialuit …	1	"‚Ä¶ 32 individual fishers representing approximately 18 households‚Ä¶ (p.61)." ; "Local fishing experts‚Ä¶ were determined through a specific process which involved asking two community organizations to independently create lists of people who fit the criteria... Individuals whose names appeared on both lists were approached for interviews... (p.63)." ; "Other community members, including local …	Ethnography, Community-based Participatory Research, Mixed methods (identify all methodologies used)	Document review, Interviews, Participant observation, Workshops	Document review, Sampling	Different	IKlocalexp_WStoIKmethod	"Two literature reviews were conducted to initiate this research‚Ä¶ to determine existing indicators used in scientific ecological research to measure Arctic Char condition and habitat parameters‚Ä¶ provide understanding of the complex range of life histories seen in this species... A second literature review was also conducted of documented Inuvialuit knowledge and observation on char and lake h…	2	"Individual transcripts were returned to participants for the opportunity to verify their transcript prior to IKO analysis‚Ä¶ Member checks by local experts were used to validate coding and IKO interpretation during follow-up visits and validation meetings in the community...Additional external validation of researcher interpretation of results was achieved through a series of local expert meetin…	Same	Analysis of TEK rooted in WS & statistical analysis methods, triangulated with TEK in the end: "... analysis of qualitative information (IKO) led to further quantitative inquiry, and in others, analysis of quantitative data (SEKO) led to further qualitative inquiry (sequential steps) prior to the final step of triangulation (comparative and integrative analyses) and interpretation of both knowled…	WSinfer_IKinfer_IKinWSlitVV	0	"For all 12 parameters (Table 9), the knowledge bases enriched or corroborated one another, and there were no instances where the knowledge bases contradicted or were inconsistent‚Ä¶ (p.110)." ; " All of this suggests the need for further examination, using both IKO and SEKO, of the effects of allochthonous input on Arctic Char condition in the study area... (p.111)." ; "It is suggested that foll…	None	WSfurther	Complementary	NA	Flag for review: document indicated to read only chapter 2, previous coders citations are all pulled from other chapters.	2017	"The intent of this exploratory mixed methods research was to better understand the effects of lake habitat parameters on Arctic Char condition in three landlocked lakes fished by Inuvialuit on Banks Island in the Inuvialuit Settlement Region, and to determine if certain habitat parameters could be used as potential monitoring indicators of char condition. In this study, contemporary scientific s…	Document Indigenous Knowledge, Bridge IK and WS, Answer scientific questions/Inform scientific research, Wildlife health, Ecosystem Health	NA	NR	There is no clear text indicating if this research was building on a previous collaboration or relationship.	No	N/A	NA	NA	NA	Species	Arctic Char	NR	NR	NR
54	BIAS-K_FW_62	Christine	BritneyZ	Luttermann, A. M. (2007). Historical changes in the riparian habitats of Labrador's Churchill River due to flow regulation: The imperative of cumulative effects assessment. (PhD Dissertation). Dalhousie University. Halifax, Nova Scotia, Canada.	M	"The Innu Nation and the people of Sheshatshiu and Natuashish, Labrador, inspired and helps to initiate this work with the hope of casting a brighter light on the consequences of large-scale industrial development in their traditional homeland‚Ä¶ (p.18)." ; "This study is intended to lead us towards a better appreciation of the potential cumulative effects of changes on patterns of flow to hydroe…	2	‚ÄúThe primary objectives of this study were‚Ä¶ (1) To broaden the temporal and spatial scope of environmental assessment‚Ä¶ (2) Work closely with Innu and M√©tis‚Ä¶ (3) To offer some general predictions about how riparian habitats would change with the construction of additional large dams‚Ä¶ (4) To define‚Ä¶ specific research questions‚Ä¶ to increase knowledge of the changes that have occurred‚…	1	‚Äú‚Ä¶ transcripts from the late 1970s interviews with Innu‚Ä¶ and M√©tis‚Ä¶ comments provide important perspectives on how changes in land use, culture, and environmental knowledge were perceived to have been influenced in part by hydroelectric development‚Ä¶ (p.102-103).‚Äù ; ‚ÄúI worked on contract with the Innu Nation‚Ä¶ to review baseline environmental research reports‚Ä¶ provide advice on t…	Different	IKlocalexp_IKhist_WStoIKmethod	‚Äú‚Ä¶several sources of information were used‚Ä¶ historical documents, hydrometric records, and observations made by knowledgeable local people, supplemented by imagery including ground and aerial photos‚Ä¶ (p.97)." ; ‚ÄúHydrological records‚Ä¶ flow data are compiled‚Ä¶ (p.108).‚Äù ; ‚ÄúA survey of riparian vegetation was conducted‚Ä¶ to document patterns of plant species richness and habitat st…	1	‚ÄúQuotes from local people gathered through archival documents, community meetings, and personal interviews are integrated‚Ä¶ to allow the voices of people to speak directly‚Ä¶ maintain a sense of the human ecological and cultural dimensions‚Ä¶ (p.36).‚Äù ; ‚ÄúCommunity consultations were held‚Ä¶ I worked with eight Innu commissioners conducting personal interviews with community members and ass…	Community-based Participatory Research	Document review, Focus groups, Interviews, Workshops	Counts/census, Document review, Sampling	Different	IKlocalexp_WStoIKmethod	‚ÄúField surveys were conducted to investigate the present riparian habitat structure and species richness at specific sites‚Ä¶ (p.97).‚Äù; ‚Äú‚Ä¶ relevant research on riparian habitat response to hydrological regulation in other boreal regions was reviewed and discussed‚Ä¶ (p.98).‚Äù; ‚Äú‚Ä¶ historical accounts of travels on the river‚Ä¶ and botanical reports‚Ä¶ were reviewed‚Ä¶ (p.98).‚Äù ; ‚Äú…	1	"The work was designed to be participatory in nature... Participants were involved in determining research needs, assisting in collecting botanical data, interpreting results, and planning action based on findings‚Ä¶ (p.88)."	Different	‚ÄúData that represent daily, seasonal and annual flow patterns in different reaches of the river were extracted for analysis‚Ä¶ Hydrographs were produced to illustrate trends in these patterns‚Ä¶ compared with the observations of riparian vegetation, shoreline morphology and geomorphological processes‚Ä¶ (p.108).‚Äù ; ‚ÄúThe generation of comparable data from other boreal regions can be useful t…	WSinfer_IKinfer_IKinWSlitVV	1	Dissemination reccomendations rooted mostly in WS but, concludes with increased community collaboration: ‚ÄúAdditional 200 m-long randomly chosen sites could be surveyed in future‚Ä¶ (p.115).‚Äù ; ‚ÄúA spatial analysis using a geographical information system (GIS) could provide an estimate of the area of riparian habitat loss or altered in various ways‚Ä¶ (p.246).‚Äù ; ‚ÄúLong-term analysis of re…	Yes	WSfurther_IKfurther	Complementary	NA	NA	2007	"The primary objectives of the study were the following: 1) to broaden the temporal and spatial scope of environmental assessment of hydroelectric development in the Churchhill River by developing a primary qualitative synthesis of the effects of flow regulation on shoreline vegetation communities throughout the watershed. 2) work closely with Innu and m√©tis who have long-term experience living …	Track and adapt to environmental/climate change, Document Indigenous Knowledge, Answer scientific questions/Inform scientific research, Ecosystem Health, Monitoring impacts industrial activity/development	NA	Yes	"Between 1998 and 2002, while developing the focus for my study and conducting research, I worked on contact with the Innu Nation. Innu Nation is the organization representing the Labrador Innu communities of Sheshatshiu and Utshimassits (now moved to Natuashish) on land rights and resource management issues. Funding was provided by Newfoundland and Labrador Hydro (NLH) to allow Innu Nation to re…	No	N/A	NA	NA	NA	NA	Churchill River	All	Yes	Both
55	BIAS-K_FW_64	Christine	BritneyZ	Hopkins, D., Joly, T. L., Sykes, H., Waniandy, A., Grant, J., Gallagher, L., ... & Bailey, M. (2019). ‚ÄúLearning Together‚Äù: Braiding Indigenous and Western Knowledge Systems to Understand Freshwater Mussel Health in the Lower Athabasca Region of Alberta, Canada. Journal of Ethnobiology, 39(2), 315-336.	M	"Alberta Government scientist Debra Hopkins approached Sykes to see if he would be interested in working together to understand freshwater mussel health in the LAR. Hopkins and Sykes arranged for the McMurray M√©tis to be the lead on the research project, with active support provided by the AEP and a research consult- ing company that had worked with the community for a decade... Critical to this…	4	Research question set by community: "In this paper, we share the journey and partnership between a diverse group of people that have come together to study the question posed by the McMurray M√©tis, ‚ÄúWhere are the freshwater clams?‚Äù‚Ä¶ (p.3)."	3	"With the McMurray M√©tis leading this research, supported by government scientists and research consultants, we agreed to co-produce an approach to answer three mutually agreed upon research questions: 1. Where were the freshwater clams [mussels] in the past? 2. Where are the freshwater clams [mussels] now? 3. Why are the freshwater clams [mussels] not where they were in the past?... (p.10)." ; …	Different	IK_all	"For this study, a community-based participatory research (CBPR) approach is used as a guiding framework to braid Indig- enous Knowledge with Western science‚Ä¶ (p.7)." ; "Given that CBPR is a Western research approach, we altered our guiding frame- work to better support culturally relevant constructs. Braided into our framework and significant to the McMurray M√©tis are the Seven Sacred Teachin…	3	" McMurray M√©tis Elders and land users outlined that Indigenous Knowledge included ceremonial protocols‚Ä¶ and shared McMurray M√©tis history, culture, and context in which we would undertake this research. McMurray M√©tis Elders and land users also articulated Indigenous methods, oral history, and current knowledge of freshwater mussels.... (p.9)." ; "This method involves going on the land and …	Community-based Participatory Research	Interviews, Oral history	Natural history, Sampling	Different	IKlocalexp	"‚Ä¶ the Clam Team gathered at our first official joint meeting to: (1) learn more about each other; (2) share what we knew about freshwater mussel‚Ä¶ (3) exchange ideas‚Ä¶ (4) iscuss how we wanted to move forward together‚Ä¶ we undertook a community mapping exercise to share understanding of past and present freshwater mussel site locations from both an Indigenous Knowledge and Western science p…	2	"We have not provided an exhaustive description in accordance with the sampling protocols or lab analysis since we are not presenting the results as part of this paper. However, the Clam Team completed the field work together and will co-author a subsequent paper discussing the findings... (p.11)."	NR	"All environmental samples were sent to a Canadian Association for Laboratory Accredited (CALA) test center for analyte analysis‚Ä¶(p.11)." ; "The Clam Team operates with Indig- enous Knowledge and Elders taking a leading role and being open to bi-directional learning opportunities promoting the com- plementarities of our diverse knowledge systems, which strengthens our braid... (p.16)."	NR	3	"As our research is grounded in shared decision making and data ownership, dissemination occurs once information is validated by the Clam Team and in such a way that it is mutually beneficial. From this sentiment, we created a community-based booklet that is a living document, containing all of the information we collected to date, overlaid with pictures. It is updated as information becomes avai…	Yes	WSfurther_IKfurther	Interdependence	NA	NA	2019	"In this paper, we share the journey and partnership between a diverse group of people that have come together to study the question posed by the McMurray M√©tis, ‚ÄúWhere are the freshwater clams?‚Äù (Figure 1). Our research journey serves as an example of how applying a communitybased participatory research (CBPR) approach, braided with Indigenous Knowledge, can facilitate partnerships and crea…	Resource/Wildlife Management, Document Indigenous Knowledge, Bridge IK and WS, Answer scientific questions/Inform scientific research, Wildlife health	NA	Yes	"For over a decade, McMurray M√©tis Elder Harvey Sykes advocated at multi-stakeholder, government, and consultation meetings for a project investigating the disappearance of freshwater mussels from the water systems in the LAR. In 2017, Alberta Environment and Parks (AEP) became better situated to fund this research through its Innovation Funding Program and, later, through the Oil Sands Monitori…	Yes	Harvey Sykes (Fort McMurray M√©tis Local); Almer Waniandy (Fort McMurray M√©tis Local); John Grant (Fort McMurray M√©tis Local); Lorrie Gallagher (Fort McMurray M√©tis Local); Leonard Hansen (Fort McMurray M√©tis Local); Michelle Bailey (Fort McMurray M√©tis Local)	Individual	Hunter, harvester, resource user, Elder	NA	Species	Athabasca River, Clearwater River, giant floater, western floater, creek/brook heelsplitter, white heelsplitter, fat mucket	All	Yes	NR
56	BIAS-K_FW_69	Christine	BritneyZ	Garibaldi, A. C. (2004). Bridging ethnobotany, autecology and restoration: The study of wapato (Sagittaria latifolia Willd.; Alismataceae) in interior British Columbia. (Master's Thesis). University of Victoria. Victoria, British Columbia, Canada.	A	"I sought to understand Sagittaria restoration in the Salmon River Delta and the mechanisms that best facilitate that goal‚Ä¶ (p.143)."	1	"By acting as joint designers, researchers and implementers, restorationists acknowledge the understanding local people have had to manage the area, sometime for millennia‚Ä¶ To set the foundation for system-wide restoration in the Salmon River Delta it was necessary to both engage community members, explore the historical context for wapato extirpation and begin to study key limiting growth fact…	1	"I conducted a series of five semi-structured interviews4with Secwepemc elder Mary Thomas‚Ä¶ (p.19)."	Different	IKlocalexp_WStoIKmethod	"I conducted a series of interviews that provided information on landscape and ecological characteristics of this area from the 1920s‚Ä¶ interviews and literature research [were used]‚Ä¶ I also experimentally investigated the effects of animal herbivory and water depth on Sagittaria latifolia growth in the Salmon River Delta... (p.3)." ; "I performed a cultural study to supplement existing inform…	0	"I provide an overview of the history of the Secwepemc people and the landscape they inhabit‚Ä¶ I outline general Salmon River Delta site history, with a particular focus on potential impediments to wapato growth‚Ä¶ (p.39)." ; "I taped indoor interviews on a cassette tape and transcribed them in Victoria. During field interviews I took notes and photos that were then later detailed... I reviewed …	Community-based Participatory Research, Case Study, Experimental	Document review, Interviews	Document review, Experiments	Different	IKlocalexp_WStoIKmethod	"I reviewed literature pertaining to Secwepemc seasonal plant use and management as well as knowledge o f Sagittaria spp. use throughout British Columbia and neighbouring territories‚Ä¶ To ascertain the present distribution of Sagittaria spp. in the vicinity of Salmon Arm, I examined herbarium specimens for habitat information and site locations.... I collected data on the effects of water depth …	0	No mention of community-level inclusion in analysis phase. Results not presented back to community, no input or validation sought.	None	"Biomass was estimated by calculating leaf area (cm 2) and analyzed by plot‚Ä¶ Data were compiled and a bar graph of the (untransformed) mean sum of the leaf area by plot clearly demonstrated a marked difference in total biomass by treatment‚Ä¶ (p.128)." ; "All data analysis was done using SPSS version 10.0 for Macintosh. Residuals were tested for normality using the Shapiro-Wilk test... An Analy…	WSinfer_IKinWSlitVV	0	"Longer-term studies would augment my thesis research‚Ä¶ Further exploration of how specific herbivores impact S. latifolia growth‚Ä¶ Performance of a multi-year study‚Ä¶ Examination o f the relationship between increasing water depth, above-ground biomass and below-ground biomass... Exploration of competitive interactions between S. latifolia and other aquatic species... Controlled laboratory ex…	None	WSfurther	Complementary	NA	NA	2004	‚ÄúIn this study I examined both social and ecological mechanisms for the restoration of this species in the Salmon River Delta (an interior wetland) in Salmon Arm, British Columbia.‚Äù (Page 4); ‚ÄúTo achieve my research goal, I used two approaches. First, I performed a cultural study to supplement existing information on Secwepemc wetland plant use and management, particularly of wapato. Second…	Resource/Wildlife Management, Document Indigenous Knowledge, Answer scientific questions/Inform scientific research	NA	NR	N/A; it is not clear based on the text if there was a prior relationship or collaboration.	No	N/A	NA	NA	NA	Species	Salmon Arm Delta of Shuswap Lake, wapato	Late	Yes	Female
57	BIAS-K_FW_70	Christine	BritneyZ	Nesbitt, R.A., Hutchinson, N.J., Klein, H.E., Parlee, B.L., Hart, J., Tulugak, J., and Manzo, L. 2018. The One Voice method: Connecting Inuit Qaujimajatuqangit with western science to monitor Northern Canada‚Äôs freshwater aquatic environment. Polar Knowledge: Aqhaliat 2018, Polar Knowledge Canada, p. 70‚Äì77.	A	" This was accomplished through a series of semidirected interviews uniquely led by an aquatic environmental scientist with local experience around the community supported by Inuit researchers‚Ä¶ (p.1)."	0	"The overarching objective of this project was to address this deficit through the development of an approach to bring IQ and western science into One Voice to monitor the aquatic environment‚Ä¶ (p.1)."	1	Designed by researchers, aimed to allow open-participation from community: "The interview approach was modified from Voices from the Bay, following a semidirective style‚Ä¶ Fixed questions were posed‚Ä¶ Follow-up questions were posed‚Ä¶ This water-quality- focused departure from the standard semidirected interview garnered additional detail from interviewees to establish more tangible linkages be…	Different	IKlocalexp_IKhist	IK to be compared to analysis rooted in WS as confirmation: "At each location, interviewees were asked to identify the site as having high or low water quality and describe the taste, look, smell, mouth feel, and overall impression of the water. Water samples were collected concurrently for laboratory analysis‚Ä¶ (p.2)."	1	Variety of community members included, intentionally including same community members in iterative discussions: "Fixed questions were posed to knowledge holders with the support of local translators. Follow-up questions were posed during the interviews‚Ä¶ Initial exploratory individual interviews in Year 1... were held with ten male knowledge holders‚Ä¶ Interviews in Year 2... included eight men …	Community-based Participatory Research	Interviews	Sampling	Different	IKlocalexp	WS analysis was unable to be completed, relying almost entirely on IK for results: "Parallel programs were conducted for the fish health and water quantity VECs, but insufficient data (scientific and IQ) was generated through the current study for inclusion in this discussion. Future investigations have been proposed to collect the requisite data... (p.2)."	1	Local results and input valued, with recognition that this communities results do not apply to all Indigenous communities: "Interviewees consistently identified three characteristics associated with the freshwater aquatic environment: water quality, water quantity, and fish/fisheries... Interviewees were consistent in reporting key uses for each‚Ä¶ we note that this observation is not generalizab…	Same	Analysis/ interpretation of IK confirmed by comparison to existing WS studies: "This finding is consistent with the findings of McDonald et at. (1997), that Inuit had a clear image of what were normal environmental conditions and what revealed abnormalities‚Ä¶ (p.2)." ; "Sites with a reported taste had a greater concentration of total dissolved solids and a higher proportion of parameter... inter…	IKinfer_IKinWSlitVV	2	"While the results are preliminary, Inuit knowledge of their water sources and their ability to describe the relevant characteristics in terms of preferred taste, smell, mouth feel, temperature, and appearance set a foundation for improved quantification using IQ and western science together in One Voice. If future work can identify an IQ- based threshold of change in the measurable perceptual ch…	None	IKfurther	Congruent	NA	NA	2018	‚ÄúThe overarching objective of this project was to address this deficit through the development of an approach to bring IQ and western science into One Voice to monitor the aquatic environment. This was accomplished through a series of semidirected interviews uniquely led by an aquatic environmental scientist with local experience around the community supported by Inuit researchers.‚Äù (Page 71)	Bridge IK and WS, Answer scientific questions/Inform scientific research, Ecosystem Health	NA	NR	‚ÄúThree separate interviews were held from 2015 to 2017 with Inuit Elders1 and hunters from Baker Lake, Nunavut, as part of the Innu‚Äôtuti program in the Baker Lake watershed.‚Äù (Page 71); The text does not clearly indicate what the Innu'tuti program is and if there was a prior relationship or collaboration with the local Indigenous community.	Yes	Jeff Hart (Lands Department, Kivalliq Inuit Association); Jeff Tulugak (Lands Department, Kivalliq Inuit Association); Luis Manzo (Lands Department, Kivalliq Inuit Association)	Individual	Designated Inuit Organization	NA	NA	Baker Lake watershed	NR	Yes	Both
58	BIAS-K_FW_71	Christine	BritneyZ	Tremblay, M., Furgal, C., Lafortune, V., Larriv√©e, C., Savard, J. P., Barrett, M., ... & Etidloie, B. (2006). Communities and ice: Bringing together traditional and scientific knowledge. Climate change: linking traditional and scientific knowledge, 289.	M	"This project is the first of its kind in the region and since its inception, has garnered great support and interest among the participating communities and regional organizations‚Ä¶ The project is one of the rare projects where the autochthon populations are entirely involved... (p.4-5)."	4	"Traditional knowledge of northern community residents and scientific knowledge were brought together in this project to help understand the consequences of climate related changes on access to resources and use of trail systems in the North‚Ä¶ The objectives of the project were defined with the communities. The data are collected (interviews and measurement of ice) by a local researcher in each …	3	"... semi-structured interviews by local researchers with Elders and locally recognized expert harvesters were conducted to document current use of trail networks in the vicinity of each participating community. A cartographic semi-directed interview process was developed with local researchers... data collection... involved conducting semi-structured in- depth interviews with Elders and experien…	Different	IK_all	"This research project is based on interviews with elders and experienced hunters, ice and snow monitoring by local Inuit and Naskapi researchers and supporting analysis of local climate data. Through the combination of this information, the project is beginning to identify the most appropriate indicators to characterize ice conditions and determine when the ice trails - critical for accessing ha…	3	"‚Ä¶ the interviews conducted with expert hunters and Elders focused on the identification of the network of trails used throughout the year (Table 2) while specifying which type of transportation was used for each one of the trails as well as the usual use of the route... (p.9)." ; "...interviews were led by local researchers with Elders and expert hunters known to have a rich knowledge of ice c…	Community-based Participatory Research	Interviews, Participatory mapping	Natural history, Sampling	Different	IKlocalexp	"‚Ä¶ the need was identified for a focused study or ice monitoring program‚Ä¶ in each community short interviews were conducted weekly with a small number... of experts frequently traveling in the area‚Ä¶ aimed to gather local qualitative descriptions of current ice trail conditions... The second set of data collected included a series of field measurements at these sites including snow depth and…	2	Community members worked alongside research team in analysis.	Same	"Qualitative content analysis... of the interviews was conducted‚Ä¶ Community researchers and other team members were involved in this process conducting some components of the analysis individually to control for inter-coder variability. A validation phase with the participants was included and maps are now being validated in all communities. An analytical table organizing information from all i…	WSinfer_IKinfer_IKinWSlitVV	3	"‚Ä¶ the information collected each week‚Ä¶ is posted on the Kativik Regional Government website‚Ä¶ This website is one of the tools being developed under this project for community dissemination of this information and to support communities in adapting‚Ä¶ to climate and environmental change taking place in this region... Future use of this website in school classrooms is being investigated... T…	None	IKfurther	Interdependence	NA	NA	2006	‚ÄúTraditional knowledge of northern community residents and scientific knowledge were brought together in this project to help understand the consequences of climate related changes on access to resources and use of trail systems in the North. Ultimately this work was aimed at helping develop community tools for coping and adaptation. ‚Äú (Page 126)	Track and adapt to environmental/climate change, Resource/Wildlife Management, Bridge IK and WS, Answer scientific questions/Inform scientific research, Develop tools for adapting to climate related changes	NA	No	‚ÄúThe four participating communities (Umiujaq, Kangiqsujuaq, Kangiqsualujjuaq and Kawawachikamach) were selected to participate in the project to represent different bioclimatic areas of Northern Quebec. ‚Äú (Page 127); Text indicates that communities were selected to be a part of this study, indicating that there was a lack of a prior relationship.	Yes	Martin Tremblay (Kativik Regional Government, Kuujjuaq (QC) and the Nasivvik Centre for Inuit Health and Changing Environments, Public Health Research Unit); Christopher Furgal (Nasivvik Centre for Inuit Health and Changing Environments, Public Health Research Unit); Violaine Lafortune (Kativik Regional Government, Kuujjuaq (QC)); Caroline Larriv√©e (Kativik Regional Government, Kuujjuaq (QC)); M…	Individual	Indigenous government, Public Health Research Unit;	NA	NA	Lake ice	NR	Yes	NR
59	BIAS-K_FW_72	Christine	BritneyZ	Haines, R. (2016). Use of Traditional Phenological Knowledge Indicators to Predict Lake Sturgeon Spawning Timing on the Seine River. Report for the International Joint Commission.	C	Initiated by researcher but, researcher is a First Nation community member: "This study provided a comparison Traditional Phenological Knowledge (TPK) indicators identified by Seine River First Nation knowledge holders with photoperiod and water temperature as indicators for the lake sturgeon spawn in Seine River‚Ä¶ (p.1)."	4	Must be noted that this study was done by a Seine River First Nation community member: "The identification of spawning timing below peaking hydroelectric facilities is an important component of ensuring that the impacts of these facilities on spawning success are minimized‚Ä¶ The purpose of this study was to compare direct TPK indicators with the typical environmental cues (water temperature and …	3	"Kenora Resource Consultants worked with the Elders of Seine River First Nation to identify TPK indicators of lake sturgeon spawning‚Ä¶ (p.3)."	Different	IKlocalexp_IKhist_WStoIKmethod	"To identify the lake sturgeon spawning timing; egg mats, underwater camera videography, and larval drift data was collected for the 2012 to 2015 field seasons. This spawning timing was compared to size of trembling aspen leaves and the presence of tiger swallowtail butterflies, two of the TPK indicators identified by Seine River First Nation knowledge holders... (p.1)."	3	"‚Ä¶ twelve knowledgeable community members from Seine River First Nation were interviewed using four 1:50000 scale national topographic system (NTS) maps... Interview sessions were comprised of the questions outlined below in the interview schedule. Participants were asked to record the locations of the information they shared on provided NTS maps, and audio recordings were made of each intervie…	Community-based Participatory Research	Interviews, Participatory mapping	Counts/census, Natural history, Sampling	Different	IKlocalexp_WStoIKmethod	"... once interviews were completed, a spatial database was created by the community researchers using Quantum GIS software. The information shared during the interview sessions was then categorized into three knowledge groups: sturgeon harvests, spawning, and ecological indicators of sturgeon spawning timing. The ecological indicator category was then further divided by the specie type of the in…	3	"‚Ä¶ once interviews were completed, a spatial database was created by the community researchers using Quantum GIS software‚Ä¶ Information‚Ä¶ was then categorized into three knowledge groups: sturgeon harvests, spawning, and ecological indicators of sturgeon spawning timing... was then further divided by the specie type of the indicators themselves... efforts were made to document both of these T…	Different	"When egg mat data and/or underwater camera videography did not produce spawning results, larval drift data was used to calculate the timing of the spawn‚Ä¶ The daily CTU value is determined by taking the mean daily water temperature and subtracting 5.80C... (p.4)." ; "The collected data from the Leveloader was then downloaded to a PC for analysis... (p.5)."	WSinfer_IKinfer	3	"‚Ä¶ it is possible that the environmental cues and TPK indicators found on Seine River may be able to be applied to any dam operations on waterbodies similar in size with similar flows as those found at the Sturgeon Falls dam, but they do not seem to apply to the dam operations on the larger river systems found elsewhere in the watershed... (p.9)."	None	IKfurther	Congruent	NA	Important to note that this study was done by a Seine River First Nation community member, all engagement coded as minimum 3, often 4 despite limited engagement with other community members. Confirm if final overall braiding is congruent or complementary.	2016	‚ÄúThe purpose of this study was to compare direct TPK indicators with the typical environmental cues (water temperature and photoperiod) as a means to determine lake sturgeon spawning timing in a dammed river in northwestern Ontario.‚Äù (Page 2)	Track and adapt to environmental/climate change, Resource/Wildlife Management, Bridge IK and WS, Answer scientific questions/Inform scientific research	NA	Yes	The only author for this paper is a member of the Seine River First Nation.	Yes	Ryan Haines (Seine River First Nation)	Individual	First Nation Community	NA	Ecosystem	Lake sturgeon, Seine River, Yellow monarch (Eastern tiger swallowtail), Trembling aspen	NR	Yes	NR
60	BIAS-K_FW_73	Christine	BritneyZ	Bowles, E., Marin, K., Mogensen, S., Macleod, P. & Fraser, D.J. (2020). Harvest-associated size reductions and genomic changes within two generations in wild walleye populations. Evolutionary Applications.	C	"The motivation behind this study was observations by Cree elders and fishers of reduced body size and catch rates in walleye popu- lations in three of Mistassini Lake's southern tributaries that are close to the community, and a desire by the community to determine whether management actions were needed... (p.2)."	2	TEK used as observation to create hypothesis and generate predictions, no explicit mention of seeking community collaboration or approval: "...we tested the general hypothesis that harvesting over a period of 1‚Äì2.5 generations was sufficient to generate cou- pled phenotypic and genetic changes in wild walleye populations‚Ä¶ (p.3)." ; "The motivation behind this study was observations by Cree el…	1	Explicit mention of seeking informed consent prior to conducting interviews, scored as 1 because the community was involved in study initiation and helped determine objectives but no explicit mention to aiding design: "Informed consent was obtained prior to each interview and for each of the interviewees... (p.4)."	Different	IKhist_WStoIKmethod	IK and western science given equal weight, IK confirms qualitative results using relative estimates: "...to establish trends in fishing pressure, fish abundance, and body size, we conducted semi-directed interviews... (p.3)." ; "Our study illustrates the benefits of integrating life history and genomic methods for conservation in order to understand the fac- tors affecting population change (Bern…	1	"Currently, there is no mechanism in place for Indigenous fishers to report the number of fish caught in Mistassini Lake. Thus, to estab- lish trends in fishing pressure, fish abundance, and body size, we conducted semi-directed interviews. If the majority of respondents gave similar answers for frequency-based questions, we took this into consideration; because IK is rich in narrative, we also c…	Community-based Participatory Research	Interviews	Sampling, Simulations	Mixed	IKlocalexp	Interviews and genomics used, some western some IK approaches.	0	"...Because IK is rich in narrative, we also considered relevant pieces of information separately. In addition, we obtained census numbers for all people in the community close to the lake and the number of fish caught by non-Cree fishers for a subset of years... (p.4)." ; "We used multiple regressions and ANOVA in R‚Ä¶ To determine the best model, we used backward stepwise model selection and AI…	Different	Small section on 'Fishing pressure and Indigenous knowledge' included, otherwise limited inclusion in analysis and interpretation of results, although stated that results are congruent with IK, and presented as coupled forms of evidence: "Congruent with IK, Western scientific methods showed consistent reductions in body size ... (p.11)." ; "We have presented coupled IK, phenotypic, and genetic ev…	WSinfer_IKinfer	0	"Considerations for Cree management could include that observed phenotypic and genetic changes may cause reduced productivity (Allendorf et al., 2008; Hutchings, 2005) and that genomic changes are clearly nascent here‚Ä¶ (p.13)."	Yes	WSfurther_IKfurther	Complementary	NA	NA	2020	‚ÄúThe motivation behind this study was observations by Cree elders and fishers of reduced body size and catch rates in walleye populations in three of Mistassini Lake‚Äôs southern tributaries that are close to the community, and a desire by the community to determine if management actions were needed.‚Äù (Page 4); "Using tissue samples and body size measurements collected in 2002/03 (Dupont et a…	Resource/Wildlife Management, Document Indigenous Knowledge, Answer scientific questions/Inform scientific research, Wildlife health	NA	Yes	‚ÄúThe motivation behind this study was observations by Cree elders and fishers of reduced body size and catch rates in walleye populations in three of Mistassini Lake‚Äôs southern tributaries that are close to the community, and a desire by the community to determine if management actions were needed.‚Äù (Page 4); Text indicates that motivation for the study was based on observations from the In…	Yes	Pamela MacLeod (Cree Nation of Mistissini)	Individual	Indigenous community	NA	Species	Lake Mistassini, Chalifour River, Icon River, Perch River, Takwa River, walleye	Middle & Late	Yes	NR
61	BIAS-K_FW_74	Christine	BritneyZ	Turner, C. K. (2018). Springtime in the Delta: the sociocultural role of muskrats and drivers of their distribution in a changing Arctic delta. (Master's Thesis). University of Victoria. Victoria, British Columbia, Canada.	N	No explicit mention of who initiated study.	2	Objective set by researchers, in response to commuity concerns: "In recent years, many residents of the Mackenzie Delta region have reported declines in muskrat abundance that are outside the normal range of variation for this region‚Ä¶ In this study, our main objective was to better understand the role of muskrats (Ondatra zibethicus) in the cultural traditions and land-based livelihoods of the …	2	"Working closely with community organizations allowed us to hire community coordinators to arrange and conduct interviews‚Ä¶ hire youth technicians‚Ä¶ and ensured that we conducted interviews and site visits in a manner consistent with local expectations and cultural norms... (p.3)."	Same	all	"We investigated the role of muskrats in the cultural traditions and land-based livelihoods of the Gwich‚Äôin and Inuvialuit residents of the Mackenzie Delta through interviews and meetings with over 70 community members‚Ä¶ (p.1)." ; "We employed a collaborative, community-based research methodology... that involved developing research objectives and methods jointly with organizations in four com…	2	"‚Ä¶ we conducted 20 interviews with participants from Aklavik (n = 5), Inuvik (n = 3), Fort McPherson (n = 10), and Tsiigehtchic (n = 2)‚Ä¶ We also reviewed transcripts from 11 interviews conducted with 14 Inuvialuit participants from Aklavik (n = 6) and Inuvik (n = 8) between 2012 and 2014 as part of regional community-based environmental monitoring projects... (p.3)." ; "... seven women and 27…	Community-based Participatory Research	Interviews, Participatory Mapping, Workshops	Sampling	Same	IKlocalexp_WStoIKmethod	"Interview participants were chosen based on recommendations made by staff members at the Gwich‚Äôin RRCs and GTC Department of Cultural Heritage, and the results of past studies of environmental change in the region‚Ä¶ (p.3)." ; "Interviews were semi-structured, and questions were designed to allow participants to share their experiences with and memories of muskrats, as well as their knowledge …	1	"All interviews were transcribed and transcripts were provided to participants, the majority of whom reviewed them for accuracy prior to analysis‚Ä¶ (p.4)."	Same	"Interview transcripts and meeting notes were analysed by iterative coding, which sought to identify key ideas present in participants‚Äô narratives. Subsequently, these codes were reviewed and used to develop broader topic categories that included closely related ideas... Observations were organized using these themes to explore similarities and divergence among participants and identify importa…	WSinfer_IKinfer	2	"More long-term ecological research is needed to determine the magnitude of the decline throughout the Delta and characterize the effect of the drivers noted above‚Ä¶ (p.8)." ; "Ongoing muskrat harvesting in the Delta provides a powerful focal point for sustaining cultural traditions and fostering healthy communities... Land-based activities including harvesting and environmental monitoring can r…	Yes	WSfurther_IKfurther	Congruent	NA	Flag for inconcistency, previous citations use page number directly on the publication, my codes using pdf file page numbers.	2018	‚ÄúIn recent years, many residents of the Mackenzie Delta region have reported declines in muskrat abundance that are outside the normal range of variation for this region (Arctic Borderlands Ecological Knowledge Society 2002, 2008; Brietzke 2015). In this study, our main objective was to better understand the role of muskrats (Ondatra zibethicus) in the cultural traditions and land-based livelih…	Track and adapt to environmental/climate change, Resource/Wildlife Management, Economic development/livelihood improvement, Ensure continued access to culturally important species	NA	Yes	‚ÄúExisting relationships with the Inuvialuit Joint Secretariat and the Inuvik and Aklavik Hunters‚Äô and Trappers‚Äô Committees were also fundamental to this project.‚Äù (Page 603); ‚ÄúThe involvement of the first two authors in previous projects in the region (Bennett and Lantz 2014; Gill et al. 2014a; Tyson 2015) also allowed for continuity in the structure and content of interviews and built …	Yes	Gwich‚Äôin Tribal Council Department of Cultural Heritage	NA	NA	Tribal Council	Species	Muskrat, Mackenzie River Delta	Early	Yes	Both
62	BIAS-K_TER_1	Ella	Ella	Tomaselli, M., Kutz, S., Gerlach, C., & Checkley, S. (2018). Local knowledge to enhance wildlife population health surveillance: Conserving muskoxen and caribou in the Canadian Arctic. Biological Conservation, 217, 337-348.	M	Who initiated the study was not explicitly reported, but it seems to have been in collaboration with the community " This research program was initiated in response to community concerns about invasion and spread of two species of lungworms (Kutzet al., 2013), widespread mortalities of muskoxen (associated with thebacteria Erysipelothrix rhusiopathiae) (Kutz et al., 2015), and the localdecline of…	1	"This research program was initiated in response to communityconcerns about invasion and spread of two species of lungworms (Kutzet al., 2013), widespread mortalities of muskoxen (associated with thebacteria Erysipelothrix rhusiopathiae) (Kutz et al., 2015), and the localdecline of muskoxen resulting in the suspension of the commercialmuskox harvest in 2012 (Tomaselli et al., In press). (p.338)"	0	There was no discussion about community participation in study design	Different	WStoIKmethod	"The use of standardized and repeatable methods for documentinglocal knowledge is thus essential if results are to be trusted bywildlife professionals and are to be used in making critical wildlifemanagement and conservation decisions (p.33)	1	Data collection occurred at individual semi-structured interviews, small group interviews, and then feedback sessions (p338-339)	Community-based participatory research - WSSM	Focus groups, Interviews, Participatory mapping, Visual arts, Workshops	Document review	Different	WStoIKmethod	Aerial surveys were collected at the same time as Indigneous knowledge was being gathered	1	Communities' feedback was sought on analysis. "All interviewees were invited to view and comment on aPowerPoint presentation that summarized the interview data analysesand interpretation. If participants disagreed with the information presented,we were ready to further probe on the specific theme/s, understandthe motivations behind such disagreement, and, if needed,repeat the interview process. T…	None	Answer same as 18), p339. Western scientific statistical methods were used to analyze the Indigenous knowledge gathered	WSinfer	N	No discussion of community consideration in dissemination or authorship, but acknowledgement was given in this section	Yes	WSfurther_IKfurther	NA	Congruent (IK/WS addressing similar questions and/or gathered through parallel processes, i.e. gathered separately), Complimentary (IK/WS addressing different questions)	NA	2018	"As part of a broad project focused on the development of a participatory health surveillance system for wild muskoxen (Ovibos moschatus) in the Canadian Arctic, we investigated how indigenous and local knowledge can contribute to understanding wildlife population health status and trends. The objective of this paper is to illustrate a systematic approach for gathering important and often missing…	Resource/ wildlife management, Document Indigenous Knowledge, Wildlife health, Enhance use of IK in management	No	NR	It's not clear if this reveals a past relationship, but possible clue: "As part of a broad project focused on the development of a participatoryhealth surveillance system for wild muskoxen (Ovibos moschatus)in the Canadian Arctic, we investigated how indigenous andlocal knowledge can contribute to understanding wildlife populationhealth status and trends. (p338)"	NR	NA	NA	NA	NA	Species	Muskoxen, Caribou	NR	Yes	NR
63	BIAS-K_TER_10	Jade	Jade	Brinkman, T. J., Hansen, W. D., Chapin, F. S., Kofinas, G., BurnSilver, S., & Rupp, T. S. (2016). Arctic communities perceive climate impacts on access as a critical challenge to availability of subsistence resources. Climatic Change, 139(3), 413-427.	M	"To ensure that our research addressed local issues and was community-driven, collaborations were formed with local organizations (e.g., tribal councils, village corporations) to design and implement our approach. For example, communities actively posed questions about climate impacts on subsistence activities prior to implementing our research." PG 417.	2	"These collaborations were predicated on the idea of communities as integral partners in the research process in which knowledge co-generation was a primary goal (Kofinas et al. 2016). To ensure that our research addressed local issues and was community-driven, collaborations were formed with local organizations (e.g., tribal councils, village corporations) to design and implement our approach. F…	2	"These collaborations were predicated on the idea of communities as integral partners in the research process in which knowledge co-generation was a primary goal (Kofinas et al. 2016). To ensure that our research addressed local issues and was community-driven, collaborations were formed with local organizations (e.g., tribal councils, village corporations) to design and implement our approach. F…	Same	IKhist_IKhypoth	"These collaborations were predicated on the idea of communities as integral partners in the research process in which knowledge co-generation was a primary goal (Kofinas et al. 2016). To ensure that our research addressed local issues and was community-driven, collaborations were formed with local organizations (e.g., tribal councils, village corporations) to design and implement our approach. F…	2	"These collaborations were predicated on the idea of communities as integral partners in the research process in which knowledge co-generation was a primary goal (Kofinas et al. 2016). To ensure that our research addressed local issues and was community-driven, collaborations were formed with local organizations (e.g., tribal councils, village corporations) to design and implement our approach. F…	Community-based participatory research - WSSM, Mixed methods (mixing qualitative and quantitative methodologies) - WSSM	Interviews, Participatory mapping	Document review, Mapping, Simulations	Different	IKlocalexp	"These collaborations were predicated on the idea of communities as integral partners in the research process in which knowledge co-generation was a primary goal (Kofinas et al. 2016). To ensure that our research addressed local issues and was community-driven, collaborations were formed with local organizations (e.g., tribal councils, village corporations) to design and implement our approach. F…	2	"Prior to any attempt at publication of our study, we reported results back to each community. Interview participants reviewed reports and assisted with interpretation of findings. After addressing and incorporating comments, final reports were delivered back to communities, and Tribal entities (Councils, Village Corporations) provided formal approval to share results with the public." PG 417.	Mixed	" Interview participants reviewed reports and assisted with interpretation of findings. After addressing and incorporating comments, final reports were delivered back to communities, and Tribal entities (Councils, Village Corporations) provided formal approval to share results with the public." PG 417. " if harvesters perceived that warming temperatures over the last 30 years have had a positive …	WSinfer	1	"Prior to any attempt at publication of our study, we reported results back to each community. Interview participants reviewed reports and assisted with interpretation of findings. After addressing and incorporating comments, final reports were delivered back to communities, and Tribal entities (Councils, Village Corporations) provided formal approval to share results with the public." PG 417.	None	IKfurther	Interdependence	NA	NA	2016	"The first objective of our research was to identify local perceptions of ways that climate-driven environmental trends impact subsistence resources within our availability framework. Our second objective was to link local perceptions of availability with scientific climate-model projections to forecast how availability of subsistence resources may change in the future" (p.415).	Improving health and wellbeing, Track land use change, Ecosystem health, Track and adapt to environmental/ climate change, Economic development/ livelihood improvement, Document Indigenous Knowledge, Answer scientific questions/ inform scientific research, Ensure continued access to culturally important species	Yes	Yes	"Our research occurred in communities where we had ongoing and long-term collaborations‚Ä¶" PG 417.	NR	NA	NA	NA	NA	Ecosystem	Arctic ecosystems (taiga, tundra, sea ice)	All	Yes	Both
64	BIAS-K_TER_101	Jade	Jade	Herman-Mercer, N. M., Loehman, R. A., Toohey, R. C., & Paniyak, C. (2020). Climate-and Disturbance-Driven Changes in Subsistence Berries in Coastal Alaska: Indigenous Knowledge to Inform Ecological Inference. Human Ecology, 48(1), 85-99.	A	NR	2	"We had previously established relationships with community members and Tribal Councils based on previous work. These relationships enabled a knowledge co-production process in which we cooperatively developed the project methods." PG 87. , "We developed a triple-choice survey (Herman-Mercer et al. 2019b) in iterative consultation with Tribal Council members and staff in each village to identify …	2	"We had previously established relationships with community members and Tribal Councils based on previous work. These relationships enabled a knowledge co-production process in which we cooperatively developed the project methods." PG 87.	Same	IKlocalexp_IKhist	"We developed a triple-choice survey (Herman-Mercer et al. 2019b) in iterative consultation with Tribal Council members and staff in each village to identify potential changes and drivers of changes in berry habitat, distribution, and abun- dance. Tribal Councils were consulted before any work began to gauge interest in and obtain permissions for the project. Five berry species previously identif…	1	"These village pairs are consistent with other studies that have grouped communities in the YK Delta based on geography, community interrelationships, and cultural similarities (Stickney 1985). We had previously established relationships with community members and Tribal Councils based on previous work. These relationships enabled a knowledge co-production process in which we cooperatively develo…	Community-based participatory research - WSSM	Participatory mapping, Survey	Document review, Mapping, Simulations	Different	IKlocalexp	"However, we did not seek to find ‚Äúcorrect‚Äù responses or to validate local expert observations and knowledge with outside ecological data. Instead we sought to understand and identify ecological drivers and observations of change that a majority of respondents had knowledge of to inform our ecological inference." PG 86.	1	"Preliminary results were presented to Tribal Councils and community members at a community meeting held in each village roughly six months after initial data collection. A community report detailing results was distributed to the participating communities before publication. Our survey instrument, raw data, and the community report are available online (see Herman-Mercer et al. 2019b)." PG 86.	Same	"Each response type was summed for each proposition for each berry type across all four villages. To test whether observations of change and identification of environmental change drivers were different among villages for each of the berry types in the survey, we used Kruskal‚ÄìWallis (KW) non-parametric tests by ranks (Kruskal and Wallis 1952) followed by post-hoc Dunn‚Äôs tests (Dunn 1964) with…	IKinfer_IKinWSlitVV	1	"Preliminary results were presented to Tribal Councils and community members at a community meeting held in each village roughly six months after initial data collection. A community report detailing results was distributed to the participating communities before publication. Our survey instrument, raw data, and the community report are available online (see Herman-Mercer et al. 2019b)." PG 88.	Yes	WSIK_percentw	Interdependence	NA	NA	2020	"Our objectives in this study were to identify drivers of berry habitat, distribution, and abundance, and to relate these drivers to projections of future climate to assess potential future resource vulnerabilities. This was accomplished via a survey administered to local expert observers in the YK Delta" (p.86).	Inform ecological restoration, Enhance use of IK in management, Biodiversity conservation, Track and adapt to environmental/ climate change, Resource/ wildlife management, Answer scientific questions/ inform scientific research, Ensure continued access to culturally important species, Ecosystem health	Yes	Yes	"We had previously established relationships with community members and Tribal Councils based on previous work. These relationships enabled a knowledge co-production process in which we cooperatively developed the project methods." PG 87.	Yes	Chevak Traditional Council	Collective	NA	Organization/ government	Species	Cloudberry/salmonberry, Crowberry/blackberry, Cranberry, Blueberry, Raspberry/redberry	Middle & Late	NR	Both
65	BIAS-K_TER_103	Jade	Jade	Naves, L. C., Keating, J. M., Tibbitts, T. L., & Ruthrauff, D. R. (2019). Shorebird subsistence harvest and indigenous knowledge in Alaska: Informing harvest management and engaging users in shorebird conservation. The Condor, 121(2), duz023.	A	"We were interested in cultural and ecological aspects of indigenous knowledge, including intertwined elements of ecology, ethics, and history, with application to shorebird research and conservation while supporting the well-being of local communities (e.g., Blanchard 1994, Lyver et al. 2015)." PG 4.	0	NR	0	"Our indigenous knowledge research focused on the Central Yup‚Äôik culture of the Yukon-Kuskokwim Delta because this extensive wetland supports the highest densities of breeding shorebirds in the United States and provides critical migratory staging habitat for millions of shorebirds (Gill and Handel 1990, McCaffery et al. 2012). This region also accounts for about one-third of the Alaska-wide su…	Different	IKhist_IKlocalexp	"We summarized existing Alaska-wide shorebird subsistence harvest data to portray an average annual harvest in the 1990‚Äì2015 period." PG 3. "We followed analytical methods developed in previous harvest studies involving multiple data sources (Naves 2018). We calculated community-level harvest estimates from AMBCC-HAP household raw data (Supplemental Material Appendix A, Equation 1) and integrat…	2	"...we contracted a Yup‚Äôik-fluent research assistant for data collection. Indigenous leaders identified individuals knowledgeable about birds as potential key respondents. Using chain referral, we asked respondents to indicate other interview candidates (Singleton and Straits 2010, Neuman 2011)...these interviews were facilitated by the local research assistant and translated into English." PG …	Ethnography - WSSM	Interviews, Secondary data	Document review	Different	IKlocalexp_WStoIKmethod	"We summarized existing Alaska-wide shorebird subsistence harvest data to portray an average annual harvest in the 1990‚Äì2015 period." PG 3. "We followed analytical methods developed in previous harvest studies involving multiple data sources (Naves 2018). We calculated community-level harvest estimates from AMBCC-HAP household raw data (Supplemental Material Appendix A, Equation 1) and integrat…	2	"To summarize ethnographic information, a comprehensive compilation of quotes from transcripts was sorted by topics elicited from interview questions and emergent topics. We followed Jacobson (2012) for Yup‚Äôik orthography, and contracted a Yup‚Äôik translator to assist in orthography, pronunciation, and use." Pg 7. "We thank the tribal councils of Toksook Bay, Hooper Bay, Quinhagak, Platinum, a…	Different	" To summarize ethnographic information, a comprehensive compilation of quotes from transcripts was sorted by topics elicited from interview questions and emergent topics.We followed Jacobson (2012) for Yup‚Äôik orthography, and contracted a Yup‚Äôik translator to assist in orthography, pronunciation, and use...We used FLAME (Pennec et al. 2012) to cal- culate the Smith‚Äôs salience index." PG 7.…	IKinfer_IKinWSlitVV	0	"Preliminary study results were provided for input by the studied communities and other stakeholders. Summary results in English and Yup‚Äôik were distributed to the communities." PG 16.	Yes	WSfurther_IKfurther	Complementary	NA	NA	2019	"In this study, we combined harvest assessment and ethnographic research to better understand shorebird conservation concerns related to subsistence harvest in Alaska and to support culturally sensible conservation actions. Our objectives were to estimate the Alaska-wide shorebird subsistence harvest using a comprehensive dataset and updated analytical approaches and document shorebird indigenous…	Enhance use of IK in management, Resource/ wildlife management, Ecosystem health, Biodiversity conservation, Wildlife health, Protection of species habitat/ protected areas management, Ensure continued access to culturally important species	Yes	Yes	"In all sources, data were collected in household interview surveys conducted in partnership with indigenous organizations, and household participation was typically >80%." PG 4.	NR	NA	NA	NA	NA	Species	41 shorebird species (large table)	NR	Yes	Both
66	BIAS-K_TER_104	Lydia	Lydia	Gearheard, S., Pocernich, M., Stewart, R., Sanguya, J., & Huntington, H. P. (2010). Linking Inuit knowledge and meteorological station observations to understand changing wind patterns at Clyde River, Nunavut. Climatic Change, 100(2), 267-294.	A	No specific notes regarding project initiation, it is assumed project was initiated by Academic authors	1	No explicit statements regarding Indigenous community members and authority over project objectives, however a community member is co-author: "Given the importance of winds in determining Inuit activities, community observations of recent wind changes, and the lack of attention that has been placed on this issue, this paper aims to take some initial steps in addressing the role of wind and wind c…	1	"Inuit knowledge and observations for this study was gathered primarily from research conducted by Gearheard (nee Fox) with Inuit hunters and elders in Nunavut, particularly in Clyde River. Working in partnership with local individuals and organizations, Gearheard has conducted over one hundred interviews with Inuit hunters and elders in Nunavut on their knowledge of climate and environmental cha…	Same	IKlocalexp_IKhypoth_IKhypoth	"While the interviews were designed to let respondents identify the topics of environmental change that were important to them, and therefore cover a range of topics, we reviewed the transcripts for documented observations and knowledge related to wind and assembled information according to the themes of wind that emerged: variability, speed, and direction. (p.6)"	1	"Specifically for this paper, we used information gathered from 35 interviews from Clyde River that were part of Gearheard‚Äôs dissertation fieldwork from 2000‚Äì20044 (Fox 2004). These semi-directed interviews asked Inuit hunters and elders to discuss any changes that were occurring in the environment. (p.6)"	Case study - WSSM	Document review, Interviews	Sampling	Same	IKlocalexp_WStoIKmethod	"Working in partnership with local individuals and organizations, Gearheard has conducted over one hundred interviews with Inuit hunters and elders in Nunavut on their knowledge of climate and environmental changes (Fox 2002). Gearheard has worked with the community of Clyde River since 2000 and has been a resident there since 2004. (p.5)", "We reviewed the transcripts for documented observations…	2	"We reviewed the transcripts for documented observations and knowledge related to wind and assembled information according to the themes of wind that emerged: variability, speed, and direction. Three experienced Inuit from Clyde River (Ilkoo Angutikjuak, James Qillaq, and Joelie Sanguya; Sanguya is also an author) checked the information on winds that was used for this paper and helped to update,…	Same	"Section 3 documented recent changes in wind and weather conditions based on the knowledge and assessments of Clyde River Inuit. In this section, we attempt to link this information to statistical summaries and tests based on meteorological data collected at Clyde River. Following the structure of Section 3, this section addresses wind direction, wind speed, and wind variability (speed and direct…	IKinWSlitVV	2	Collaboration Cues, Indigenous community member is co-author. Acknowledgement of participants can be found within the paper and and the end of the paper in its own section. No quotes directly related to how data was shared.	Yes	WSfurther_IKfurther	Complementary	NA	Second Opinion: CA, CD (if IK and WS are answering the same questions from each perspective do we code as just IK and WS used for the same things? Or should we also code for used for different things?	2010	"Given the importance of winds in determining Inuit activities, community observations of recent wind changes, and the lack of attention that has been placed on this issue, this paper aims to take some initial steps in addressing the role of wind and wind changes in Nunavut from both Inuit and scientific perspectives. We focus on the community of Clyde River as a case study with the objectives to…	Track and adapt to environmental/ climate change, Bridge IK and WS (if stated explictly as objective)	Yes	Yes	"Working in partnership with local individuals and organizations, Gearheard has conducted over one hundred interviews with Inuit hunters and elders in Nunavut on their knowledge of climate and environmental changes (Fox 2002). Gearheard has worked with the community of Clyde River since 2000 and has been a resident there since 2004. (p.5)"	Yes	Clyde River	Individual	Community member	NA	Ecosystem	Tundra	NR	Yes	NR
67	BIAS-K_TER_107	Alana	Alana	Woo, M. K., Modeste, P., Martz, L., Blondin, J., Kochtubajda, B., Tutcho, D., ... & Modeste, W. (2007). Science meets traditional knowledge: water and climate in the Sahtu (Great Bear Lake) region, Northwest Territories, Canada. Arctic, 37-46.	M	Though there is no direct statement on community members involvement in initiating the study, the authors indicate that this is part of a long-term project and therefore it is likely that the community were involved in the decision to initiate the study. ""Water and climate are also the foci of scientific investigation by the researchers of the Mackenzie GEWEX (Global Energy and Water Cycle Exper…	N	There is no information presented about the objective-setting stage of the project	N	The Indigenous-led Council selected members involved in the meeting: "Seven MAGS scientists and 15 Deline participants selected by the DRRC attended the meeting, held on 7 ‚Äì 8 July 2005. The DRRCselected participants included elders, DRRC members, people from the community who live and work on the land, and high school students, providing a good cross-section of the community." (p. 39) However,…	Same	IKlocalexp	"Designed to encourage interactive sharing of information and ideas, the meeting was structured around a series of informal presentations by scientists and community representatives. These talks were interspersed with open-ended breakout sessions of scientists and community members. At the request of the community participants discussions were not taped, but participants took notes during the mee…	2	"The meeting began with a traditional prayer by a community elder, followed by a general discussion of traditional and scientific knowledge systems. MAGS scientists provided an overview of scientific inquiry, and Deline community elders outlined the nature and scope of traditional knowledge. Den√© traditional knowledge was described as encompassing air, water, land, wildlife, and people, as well …	Mixed methods (mixing qualitative and quantitative methodologies) - WSSM	Workshops	Document review, Sampling	Same	IKlocalexp	"The meeting began with a traditional prayer by a community elder, followed by a general discussion of traditional and scientific knowledge systems. MAGS scientists provided an overview of scientific inquiry, and Deline community elders outlined the nature and scope of traditional knowledge. Den√© traditional knowledge was described as encompassing air, water, land, wildlife, and people, as well …	3	"Several community participants observed that traditional knowledge systems are not static but evolve continuously by incorporating new information from a variety of sources, which can include scientific research." (p. 39)	Mixed	"The traditional knowledge shared by the residents is a rich source of local expertise about the landscape and climate systems of the Deline area, while the scientific knowledge provided by MAGS presents a scientific basis for many observed climate and water phenomena, particularly on a broad regional scale. (abstract)", "Several community participants observed that traditional knowledge systems …	IKinWSlitVV	2	Authorship was given to the DRC	None	IKfurther	Congruent	NA	NA	2007	"The objectives of the MAGS‚ÄìDeline meeting were to explore these potential uses of traditional knowledge to enhance scientific understanding of the integrated climate and water system of the Mackenzie River Basin and to discuss the potential for this scientific understanding to complement aboriginal community knowledge systems at the local level" (p.38).	Track and adapt to environmental/ climate change, Answer scientific questions/ inform scientific research, Document Indigenous Knowledge, Bridge IK and WS (if stated explictly as objective), Enhance use of IK in management	No	Yes	"Water and climate are also the foci of scientific investigation by the researchers of the Mackenzie GEWEX (Global Energy and Water Cycle Experiment) Study, called MAGS, a collaborative research network that conducted studies of the air and water in the Mackenzie Basin from 1994 to 2005 (Rouse et al., 2003)." (p. 37)	Yes	Deline Renewable Resources Council	Collective	NA	Organization/ government	Ecosystem	Arctic ecosystems (taiga, tundra)	All	Yes	NR
68	BIAS-K_TER_108	Sarah	Sarah	Service, C.N., Adams, M. S., Artelle, K. A., Paquet, P., Grant, L. V., & Darimont, C. T. (2014). Indigenous knowledge and science unite to reveal spatial and temporal dimensions of distributional shift in wildlife of conservation concern. PloS one, 9(7), e101595.	N	NR	N	NR	N	NR	Same	IKlocalexp	"Our overarching aim was to combine TEK, LEK, and western scientific methods (human-caused mortality records, non-invasive genetic sampling, and remote camera data) to record grizzlies on islands and detail a potential range shift. Understanding the potential colonization and occupancy of grizzly bears onto islands in the region has significant conservation implications because these animals poss…	1	"In addition, an estimate of survey effort for each LEK participant was quantified spatially ‚Äì by indicating the extent of their area of expertise on a map ‚Äì and temporally ‚Äì as the estimated number of years and days per year the participant was in the field and potentially able to observe bears. All TEK/LEK data were verified with interview participants through follow up workshops. Once ve…	Community-based participatory research - WSSM	Interviews, Participatory mapping	Ground observations, Natural history, Sampling	Same	IKlocalexp_WStoIKmethod	"Our overarching aim was to combine TEK, LEK, and western scientific methods (human-caused mortality records, non-invasive genetic sampling, and remote camera data) to record grizzlies on islands and detail a potential range shift. Understanding the potential colonization and occupancy of grizzly bears onto islands in the region has significant conservation implications because these animals poss…	1	"In addition, an estimate of survey effort for each LEK participant was quantified spatially ‚Äì by indicating the extent of their area of expertise on a map ‚Äì and temporally ‚Äì as the estimated number of years and days per year the participant was in the field and potentially able to observe bears. All TEK/LEK data were verified with interview participants through follow up workshops. Once ve…	Same	"We summed the number of grizzly bear observations from all data sources on each island to assess the weight of evidence for contemporary occupancy. We accounted for observations of (genetically) undocumented bears from sightings and camera images equally with known, specific individuals from mortality and genetic data. Accordingly, it is possible that multiple observations were from the same ind…	WSinfer_IKinfer	1	"All TEK/LEK data were verified with interview participants through follow up workshops. Once verified, interview data in transcript form were returned to both the participants and the Nations‚Äô Resource Stewardship offices in digital and print versions.(p.3)"	None	IKfurther	Congruent	NA	NA	2014	"Our overarching aim was to combine TEK, LEK, and western scientific methods (human-caused mortality records, non-invasive genetic sampling, and remote camera data) to record grizzlies on islands and detail a potential range shift" (p.3).	Track and adapt to environmental/ climate change	Yes	NR	NR	Yes	Spirit Bear Research Foundation	Collective	NA	Organization/ government	Species	Grizzly bear	NR	NR	NR
69	BIAS-K_TER_11	Carmen	Carmen	Laidler, G. J., Hirose, T., Kapfer, M., Ikummaq, T., Joamie, E., & Elee, P. (2011). Evaluating the floe edge service: How well can SAR imagery address inuit community concerns around sea ice change and travel safety?: Evaluating the floe edge service. The Canadian Geographer, 55(1), 91-107.	M	"Local interest was expressed in having more frequent access to satellite imagery of sea ice when we worked closely with the communities of Cape Dorset, Igloolik, and Pangnirtung, Nunavut from 2003 to 2006. We followed up on this interest through the Inuit Sea Ice Use and Occupancy Project (ISIUOP), supported by Canadian International Polar Year (IPY, 2007‚Äì2008) and Environment Canada funding. …	2	"We used the expansion of the FES to Cape Dorset, Igloolik, and Pangnirtung as a case study to evaluate the local utility of increased access to satellite imagery of sea ice in northern communities (i.e., does it help to address Inuit community concerns around sea ice change and travel safety?). This afforded us a unique opportunity to work together to build on earlier research and to tailor the …	2	"Our six-year working relationship with the communities of Cape Dorset, Igloolik, and Pangnirtung (see Figure 1 from Aporta et al. this issue) began with preliminary community visits in 2003/2004. Then, between 2004 and 2006, nearly nine months were spent in the three communities over 10 different trips, with ongoing efforts to communicate interim and final results between community visits (Laidl…	Different	NR	I believe that in the context of braiding, the Inuit elders, hunters, and sea ice experts were asked to interpret the SAR imagery and characterize how it would be used by their community. So SAR imagery of sea ice was the WS component, and the input from the Inuit participants regarding the SAR imagery was the IK component. "However, there are no studies focusing specifically on how Inuit sea ice…	2	"To learn about the importance of sea ice processes, uses, and changes to Inuit experts in each community, Inuit elders and hunters deemed to be ice experts were invited to participate in semidirected interviews based on recommendations from community organizations, community researchers, or other interviewees.Overall, 84 interviews (30 in Cape Dorset, 24 in Igloolik, and 30 in Pangnirtung) were …	Community-based participatory research - WSSM	Focus groups, Interviews, Participatory mapping, Sea ice trips, Workshops	Satellite imagery	Mixed	IKlocalexp_WStoIKmethod	"To learn about the importance of sea ice processes, uses, and changes to Inuit experts in each community, Inuit elders and hunters deemed to be ice experts were invited to participate in semidirected interviews based on recommendations from community organizations, community researchers, or other interviewees.Overall, 84 interviews (30 in Cape Dorset, 24 in Igloolik, and 30 in Pangnirtung) were …	2	There didn't really seem to be formal data analysis, just summaries of the results of the interviews (ie. participants input on SAR imagery and its uses) - "During the workshops, participants engaged in joint reviews and interpretations of large format SAR images of the marine area surrounding each community (Laidler and Kapfer 2009). Results from the workshops help evaluate the FES based on: (i)…	Different	There didn't really seem to be formal data analysis, just summaries of the results of the interviews (ie. participants input on SAR imagery and its uses) - "During the workshops, participants engaged in joint reviews and interpretations of large format SAR images of the marine area surrounding each community (Laidler and Kapfer 2009). Results from the workshops help evaluate the FES based on: (i)…	WSinfer_IKinfer	2	"Therefore, to follow-up on the FES expansion, we hosted local information sessions and a research workshop in each of Cape Dorset, Igloolik, and Pangnirtung in November, 2007. Six community members participated in a research workshop in each community, with at least three local sea iceexperts (experienced hunters or elders), as well as a combination of other local representatives from the Hamlet…	None	IKfurther	Congruent	NA	NA	2011	"To undertake this evaluation we had two key objectives: 1) to learn from community members about their perspectives on the utility of synthetic aperture radar (SAR) imagery to address community concerns around sea ice change and travel safety; and, 2) to explore how discussions around remote sensing of sea ice, and related image products, may facilitate knowledge exchanges and more comprehensive…	Track and adapt to environmental/ climate change, Track land use change	Yes	Yes	"Local interest was expressed in having more frequent access to satellite imagery of sea ice when we worked closely with the communities of Cape Dorset, Igloolik, and Pangnirtung, Nunavut from 2003 to 2006. We followed up on this interest through the Inuit Sea Ice Use and Occupancy Project (ISIUOP), supported by Canadian International Polar Year (IPY, 2007‚Äì2008) and Environment Canada funding. …	Yes	Author Theo Ikummaq is from Igloolik, Nunavut; Author Eric Joamie is from Pangnirtung, Nunavut; Author Pootoogoo Elee is from Cape Dorset, Nunavut	Individual	NR	NA	Ecosystem	Arctic sea ice	NR	Yes	NR
70	BIAS-K_TER_110	Sarah	Sarah	Wynecoop, M. D., Morgan, P., Strand, E. K., & Trigueros, F. S. (2019). Getting back to fire sum√©≈ù: exploring a multi-disciplinary approach to incorporating traditional knowledge into fuels treatments. Fire ecology, 15(1), 1-18.	N	NR	N	NR	N	NR	Different	IKlocalexp_IKhypoth_WStoIKmethod	"The combination of involving a trusted tribal repre- sentative in the project from the very beginning, along with the user-friendly technology and confidentiality of the PGIS programs such as Mapping Meanings, allows tribal input that might otherwise go unshared. Here, the PGIS exercise and the fuels monitoring plots were funded by and incorporated into the CNF (2011) CFLRP as socio- economic mo…	0	"We used Map-Me to solicit feedback from CCT par- ticipants during the fall of 2015. Map-Me (http://map- me.org) is an online public PGIS program designed to collect participatory mapping and comments.(p.5)"	Participatory modelling - WSSM	Participatory mapping, Questionnaire	Counts/census, Mapping, Simulations	Different	IKlocalexp_WStoIKmethod	"We contrasted understory vegetation response to wild- fire within areas that underwent prior mechanical thinning and prescribed burning within the previous 10 years, with areas that received no treatment within the previous 10 years. The plots were randomly located within past United States Forest Service (USFS) fuels treatments that were within the boundary of the North Star Fire. (p.4)";"We in…	0	"In order to facilitate the incorporation of TK into USFS fuels treatments, we produced the final tessellated maps of locations where the CCT participants would like to see more fuels treatments and where fuels treatments should be avoided. To accomplish this, we conducted a geospatial analysis of the pilot study data and responses using the software GRASS GIS (https://grass.osgeo.org/) and ad ho…	Same	"The PGIS comments were organized into perceived impacts of treatments on gathering of cultural plants, management recommendations, and desired outcome using data-driven coding techniques outlined by Boyatzis (1998) and DeCuir-Gunby et al. (2011), and then orga- nized in a table (Table 1). A qualitative content analysis was used to graph the information based on how often each theme was mentioned…	WSinfer_IKinfer	4	"Due to the program‚Äôs ability to protect sensitive information, confidentiality of participants, and tribal ownership of the data, we solicited the help of the Rocky Mountain Re- search Station and their Map-Me PGIS program to help the USFS and the CCT collaboratively address concerns regarding USFS management practices and their locations within the North Half. The Confederated Colville Tribes…	None	WSfurther	Congruent	NA	NA	2019	"Our objectives were to: 1) investigate how prior fuel treatments influenced understory vegetation response to the North Star Fire‚Äîwe focused both on overall species diversity and the abundance of six individual culturally important plants; 2) determine how tribal participants perceived the effects of fuel treatments on cultural practices such as hunting, fishing, and gathering; and 3) evaluate…	Resource/ wildlife management	Yes	NR	NR	NR	NA	NA	NA	NA	Ecosystem	Colville National Forest (Montane forest)	NR	Yes	NR
71	BIAS-K_TER_111	Ella	Ella	Housty, W. G., Noson, A., Scoville, G. W., Boulanger, J., Jeo, R. M., Darimont, C. T., & Filardi, C. E. (2014). Grizzly bear monitoring by the Heiltsuk people as a crucible for First Nation conservation practice. Ecology and Society, 19(2).	C	"Within these social and legal contexts, the Heiltsuk First Nation, in what is now referred to as coastal British Columbia (BC), Canada (Fig. 1), has catalyzed a diverse set of participatory collaborative relationships. The network includes academia tribal government, provincial and federal governments, resource managers, conservation practitioners, as well as local community leadersThe focus of …	4	"Bear-salmon-human systems provide a model system to illustrate the utility and power of this push to develop indigenous-led research action arenas. The Heiltsuk rely heavily on salmon (Oncorhynchus spp.) and have interacted with salmon and other salmon consumers such as grizzly bears (Ursus arctos horribilis) for their entire existence as a people (HLUP, undated living document). Grizzlies and s…	4	"Beyond science, a key dimension of this work is that, culturally, it was conducted by upholding traditional values, embodied in a set of exemplary principles from the Heiltsuk Nation‚Äôs Gvi‚Äôilas, i.e., customary law. In our study, aligning contemporary research and management with Gvi‚Äôilas was a core feature of how research was designed and implemented. Ecological results are coupled to thi…	Same	IKhypoth	"Beyond science, a key dimension of this work is that, culturally, it was conducted by upholding traditional values, embodied in a set of exemplary principles from the Heiltsuk Nation‚Äôs Gvi‚Äôilas, i.e., customary law. In our study, aligning contemporary research and management with Gvi‚Äôilas was a core feature of how research was designed and implemented. Ecological results are coupled to thi…	4	Heiltsuk field crew; not clear who did the moelcular work. "We thank the Heiltsuk Integrated Resource Management Department (HIRMD), the governing body for Heiltsuk resource stewardship, for support and guidance in all aspects of the design and implementation of this research. (p.14)"	Community-based participatory research - WSSM	Consultation, Document review	Counts/census, Mapping, Sampling, Simulations	Different	IKlocalexp_WStoIKmethod	seems like Western science was prinicpally used at implementation	4	"Notably, this framework also guided and enabled presentation of community-vetted scientific results to Heiltsuk decision makers, (p.6)"	Same	Western science provided the data, but results were interpreted additionally using Indigenous knowledge	WSinfer	4	All dissemination done within the community and by the community. "Department. Had this research occurred without the involvement and leadership of the Heiltsuk community, perhaps presented fully-formed and funded, as is commonly the case in Heiltsuk Territory and beyond, communication to local management authority would have been far less frequent, detailed, and ultimately would have had far les…	Yes	WSfurther_IKfurther	Interdependence	NA	Regarding the previous relationship, this study was done by the Heiltsuk, the community invovled, so it seems a bit odd to answer the question.	2014	"Beyond science, a key dimension of this work is that, culturally, it was conducted by upholding traditional values, embodied in a set of exemplary principles from the Heiltsuk Nation‚Äôs Gvi‚Äôilas, i.e., customary law. In our study, aligning contemporary research and management with Gvi‚Äôilas was a core feature of how research was designed and implemented. Ecological results are coupled to thi…	Resource/ wildlife management, Protection of species habitat/ protected areas management, Bridge IK and WS (if stated explictly as objective), Answer scientific questions/ inform scientific research, Ensure continued access to culturally important species, Biodiversity conservation, Enacting IP governance and responsibilities/ territorial protection	Yes	Yes	this study was led from within the Heiltsuk community, the community invovled	Yes	"Coastwatch Director, QQS Projects Society, (p.2)", "At the nexus of the research-action arena described is Coastwatch, the research arm of the Heiltsuk nonprofit Qqs Projects Society (http://www. qqsprojects.org). Coastwatch envisioned, designed, and leads bear monitoring activities, which focus primarily on noninvasive hair-capture techniques during autumn salmon spawning. (p.3)"	Individual	Indigenous non-profit	NA	Community	Grizzly bear, salmon	NR	Yes	NR
72	BIAS-K_TER_112	Sarah	Sarah	Sanderson, D., Picketts, I. M., D√©ry, S. J., Fell, B., Baker, S., Lee‚ÄêJohnson, E., & Auger, M. (2015). Climate change and water at Stellat'en First Nation, British Columbia, Canada: Insights from western science and traditional knowledge. The Canadian Geographer/Le G√©ographe canadien, 59(2), 136-150.	C	"As members of Stellat‚Äôen First Nation witnessed the impacts of climate change on their environment and community, they sensed an urgent need to discuss and address some of these issues. This has led to mobilization within the community, driven in large part by local youth. In collaboration with academics, Stellat‚Äôen First Nation first developed a plan to reduce the community‚Äôs carbon footp…	2	" In collaboration with academics, Stellat‚Äôen First Nation first developed a plan to reduce the community‚Äôs carbon footprint (in 2008/2009). This work led to a subsequent effort (in 2009/2010) on the topic of climate change and water.(p.141)"	2	"This research relies on, and builds upon, the hypothesis that everyone learns from processes of engagement, and that all have a greater sense of mutual respect as a result. Ermine (2004) speaks to this dynamic when he describes ‚Äúethical space,‚Äù where an opportunity is created for the growth of a respectful relationship, when there exists an underlying respect for each other‚Äôs unique ways o…	Same	IK_all	"As members of Stellat‚Äôen First Nation witnessed the impacts of climate change on their environment and community, they sensed an urgent need to discuss and address some of these issues. This has led to mobilization within the community, driven in large part by local youth. In collaboration with academics, Stellat‚Äôen First Nation first developed a plan to reduce the community‚Äôs carbon footp…	2	"The survey was developed, using an Indigenous (Cree) lens on health. (This is the perspective of the lead researcher.) Based on the medicine wheel, four topical areas, representing the earth‚Äôs elements were covered in the survey: water, land, air, and fire. (The ‚Äúfire‚Äù questions pertained mostly to energy.) Although the Cree lens is distinct from the Stellaquo perspective, it was establish…	Community-based participatory research - WSSM	Interviews, Survey	Sampling	Same	IKlocalexp	"Two workshops were hosted to facilitate knowledge exchange between Indigenous and western sources. Before the workshops, we met with Elders to identify ways to engage with the community while respecting local cultural protocols. In these intro- ductory interviews, the Elders shared about the clan system, and cultural beliefs about the land of their origin(p.143)", "The material presented in this…	0	NR	Different	"Prior to the trend analyses, time series of the hydroclimatic variables are pre-whitened to remove the effects of serial correlation on the results (Yue et al. 2002). Changes in the annual cycle of the mean in daily runoff for the Stellako and Nautley rivers are also assessed by computing differences in the 1990‚Äì2009 and 1970‚Äì1989 hydrographs (e.g., Burford et al. 2009). We then investigate …	WSinfer	3	"Thirty community members and three university researchers attended the first workshop. Presenta- tions were given by experts on climate science, regional hydrometeorology, and Indigenous knowl- edge on water and climate change. This was followed by a plenary discussion. In the afternoon, there were focus groups of five to eight people to discuss questions about what climate change means, its imp…	None	IKfurther	Congruent	NA	NA	2015	"The overarching goal of this research is to better understand climate change impacts on water quan- tity and quality in the Stellat‚Äôen First Nation community (study area), using insights from both traditional and western sources of knowledge. We address this goal by using different approaches stemming from diverse worldviews: one from a western scientific hydroclimatological approach and anoth…	Track and adapt to environmental/ climate change	Yes	NR	NR	Yes	Stellat'en First Nation	Collective	NA	Community	Ecosystem	Stellat'en First Nation area terrestrial (montane forest) and aquatic ecosystems	NR	Yes	NR
73	BIAS-K_TER_113	Alana	Alana	Jacqmain, H., Dussault, C., Courtois, R., & B√©langer, L. (2008). Moose‚Äìhabitat relationships: integrating local Cree native knowledge and scientific findings in northern Quebec. Canadian Journal of Forest Research, 38(12), 3120-3132.	M	The community had an ongoing relationship with the Government of Quebec and suggests the community were involved in inititating the project: "In 2002, they signed a comanagement agreement with the Quebec government which established a collaborative forestry regime (Paix des Braves; SAA 2002). Thus, the Cree are fully engaged with the government of Quebec in a problem-solving rather than rights-cl…	3	"The knowledge integration process involved three distinctive steps. Following an inductive approach, the first step was gathering local knowledge about the subject of interest by interviewing Cree experts (see Jacqmain et al. 2007b for more details). In the second step presented here, Cree knowledge was translated into scientific hypotheses that were tested with a scientific device following a d…	3	"The knowledge integration process involved three distinctive steps. Following an inductive approach, the first step was gathering local knowledge about the subject of interest by interviewing Cree experts (see Jacqmain et al. 2007b for more details). In the second step presented here, Cree knowledge was translated into scientific hypotheses that were tested with a scientific device following a d…	Mixed	IKhypoth	"The knowledge integration process involved three distinctive steps. Following an inductive approach, the first step was gathering local knowledge about the subject of interest by interviewing Cree experts (see Jacqmain et al. 2007b for more details). In the second step presented here, Cree knowledge was translated into scientific hypotheses that were tested with a scientific device following a d…	2	Cree hunters were involved in the knowledge integration process/interviews: "The knowledge integration process involved three distinctive steps. Following an inductive approach, the first step was gathering local knowledge about the subject of interest by interviewing Cree experts (see Jacqmain et al. 2007b for more details). In the second step presented here, Cree knowledge was translated into s…	Mixed methods (mixing qualitative and quantitative methodologies) - WSSM	Interviews	Document review, Telemetry	Same	IKlocalexp_WStoIKmethod	Braiding occurred in lots of different ways, including in the statistical analysis: "The knowledge integration process involved three distinctive steps. Following an inductive approach, the first step was gathering local knowledge about the subject of interest by interviewing Cree experts (see Jacqmain et al. 2007b for more details). In the second step presented here, Cree knowledge was translate…	1	Cree hunters were not directly involved in the analysis. Knolwedge obtained from the hunts (i..e, as decribed in the integration process quoted here) was woven with WSK at the analysis stage. "The knowledge integration process involved three distinctive steps. Following an inductive approach, the first step was gathering local knowledge about the subject of interest by interviewing Cree experts (…	Same	Cree hunters were not directly involved in the analysis. Knolwedge obtained from the hunts (i..e, as decribed in the integration process quoted here) was woven with WSK at the analysis stage. "The knowledge integration process involved three distinctive steps. Following an inductive approach, the first step was gathering local knowledge about the subject of interest by interviewing Cree experts (…	WSinfer	3	There is no information on the dissemination process, but the lead author is associated with the community (Waswanipi Cree Model Forest, Qu√©bec, QC G1K 7P4, Canada) and therefore had decision-making abilities in the research and in publishing the paper.	None	IKfurther	Congruent	NA	NA	2008	"In this context, we were interested in developing socioecological adapted management standards for moose in Eeyou Istchee, by combining local Cree and scientific viewpoints to facilitate the development of a shared vision of moose‚Äìhabitat relationships" (p.3121).	Resource/ wildlife management, Protection of species habitat/ protected areas management, Document Indigenous Knowledge, Bridge IK and WS (if stated explictly as objective), Answer scientific questions/ inform scientific research, Ensure continued access to culturally important species, Enhance use of IK in management	No	Yes	"In 2002, they signed a comanagement agreement with the Quebec government which established a collaborative forestry regime (Paix des Braves; SAA 2002). Thus, the Cree are fully engaged with the government of Quebec in a problem-solving rather than rights-claiming process. In this spirit of collaboration, the Waswanipi Cree created the Waswanipi Cree Model Forest (WCMF); a partnership between the…	Yes	Waswanipi Cree Model Forest	Individual	Lead researcher and author	NA	Species	Moose	NR	NR	NR
74	BIAS-K_TER_114	Sarah	Sarah	Proctor, K. Y. (2013). Renewing Central Coast Salish Camas (Camassia leichtlinii (Baker) Wats., C. quamash (Pursh) Greene; Liliaceae) Traditions Through Access to Protected Areas: An Ethnoecological Inquiry. [Master's thesis, University of Victoria].	A	"I secured approval from the Human Research Ethics Board at the University of Victoria prior to beginning this study (research ethics application # 10-073). Before commencing an interview, all participants were given a letter of information about the project and, if they had agreed to participate, a consent form that outlined the constraints around ongoing consent, anonymity of data, confidential…	N	NR	0	"The CGOP has been the focus of intensive ecological restoration since its purchase by the Nature Conservancy of Canada (NCC) in 1999. The preserve‚Äôs ecological restoration and land management program focuses on invasive species control (mainly removal of exotic grasses and shrubs), native species propagation and out-100 planting, ecological research and community outreach (I. Banman pers. comm…	Mixed	IKlocalexp_IKhist	"As mentioned in Chapter 2, the preserve staff have an interest in expanding their restoration projects to include collaboration with the local First Nation community in the restoration and management of plants with cultural significance, especially camas (I. Banman and T. Ennis pers. comm. 2009). They are particularly interested in understanding how harvesting of camas and post-harvest burning w…	2	"During my field research I spent approximately eight months over the course of two years camping at, or making weekly visits to, the Nature Conservancy of Canada‚Äôs Cowichan Garry Oak Preserve (CGOP). This provided me an opportunity to engage with the proposal of camas harvesting in a protected area directly. Over the course of my ecological fieldwork, approximately thirty volunteers from vario…	Ethnography - WSSM	Interviews, Participant observation	Experiments, Sampling	Same	IKlocalexp_WStoIKmethod	NA	0	"This ongoing interaction with resource managers and volunteers involved with the CGOP has allowed for additional conversations and provided valuable insights from people that I was not able to interview. Though I did not use these informally collected perspectives directly in my analysis, they helped me to shape the questions used in my interviews.(p.62)"	None	"This ongoing interaction with resource managers and volunteers involved with the CGOP has allowed for additional conversations and provided valuable insights from people that I was not able to interview. Though I did not use these informally collected perspectives directly in my analysis, they helped me to shape the questions used in my interviews.(p.62)"	WSinfer	1	"Throughout this study, I attended numerous Indigenous food events and cultural celebrations hosted by various local First Nation groups, sometimes with the support of groups like the Vancouver Island and Coastal Communities Indigenous Foods Network (VICCIFN) and the Vancouver Island Health Authority‚Äôs ‚ÄúFeasting For Change‚Äù program. Engagement with local traditional foods renewal efforts he…	None	IKfurther	Congruent	NA	NA	2013	"This ethnoecological study used two modes of investigation‚Äîsemi-structured interviews and ecological field research‚Äîto pursue four research objectives that consider how protected areas might support the renewal of camas use and cultivation for Central Coast Salish communities and, at the same time, maintain their conservation function. These objectives are: To document the current interests,…	Resource/ wildlife management, Bridge IK and WS (if stated explictly as objective), Ensure continued access to culturally important species, Answer scientific questions/ inform scientific research, Protection of species habitat/ protected areas management	Yes	NR	NR	NR	NA	NA	NA	NA	Species	Tall Camas, Common Camas	NR	Yes	Both
75	BIAS-K_TER_115	Kt	Kt	Lemelin, R. H., Dowsley, M., Walmark, B., Siebel, F., Bird, L., Hunter, G., ... & Kakekaspan, M. (2010). Wabusk of the Omushkegouk: Cree-polar bear (Ursus maritimus) interactions in northern Ontario. Human Ecology, 38(6), 803-815.	M	"A study on climate change, well-being, and wildlife management in Weenusk was initiated in 2006 by the lead author (Lemelin). During this process, discussions with community participants in Weenusk revealed a desire to study human-polar bear interactions. As a result of the examination of polar bear management in Ontario by the lead author, a partnership between Washaho, the Keewaytinook Okimaka…	2	"The development of this research was guided by a collaborative approach, emphasizing the political aspects of knowledge production and dissemination in wildlife management in the jurisdictions of Ontario and Canada (Hart and Bond 1995; Reason 1994; Reason and Bradbury 2006). This approach had two aims to produce knowledge and action locally, and to empower people through the sharing, ownership, …	2	"The development of this research was guided by a collaborative approach, emphasizing the political aspects of knowledge production and dissemination in wildlife management in the jurisdictions of Ontario and Canada (Hart and Bond 1995; Reason 1994; Reason and Bradbury 2006). This approach had two aims to produce knowledge and action locally, and to empower people through the sharing, ownership, …	Different	IK_all	"The development of this research was guided by a collaborative approach, emphasizing the political aspects of knowledge production and dissemination in wildlife management in the jurisdictions of Ontario and Canada (Hart and Bond 1995; Reason 1994; Reason and Bradbury 2006). This approach had two aims to produce knowledge and action locally, and to empower people through the sharing, ownership, …	2	"Given the specific cultural context of the project, we decided to use in-depth informal ethnographic interviews where respondents could express their positions and beliefs (Fontana and Frey 2003; Hodgson and Firth 2006). The interview schedule was flexible, open-ended and theme-based. All the participants were asked to talk about their background, their family's history in the region and their p…	Mixed methods (mixing qualitative and quantitative methodologies) - WSSM	Interviews	Document review	Different	IKlocalexp	"The development of this research was guided by a collaborative approach, emphasizing the political aspects of knowledge production and dissemination in wildlife management in the jurisdictions of Ontario and Canada (Hart and Bond 1995; Reason 1994; Reason and Bradbury 2006). This approach had two aims to produce knowledge and action locally, and to empower people through the sharing, ownership, …	1	"To acquire a greater understanding of the participants' comments, the first author read the transcripts several times and coded the transcripts twice (Patton 2002). After identifying the themes, we began to group them into more general concepts until saturation occurred (Boyatzis 1998; Taylor and Bogdan 1984). Several themes were coded and presented to the editorial team (consisting of community…	Same	"To acquire a greater understanding of the participants' comments, the first author read the transcripts several times and coded the transcripts twice (Patton 2002). After identifying the themes, we began to group them into more general concepts until saturation occurred (Boyatzis 1998; Taylor and Bogdan 1984). Several themes were coded and presented to the editorial team (consisting of community…	IKinfer_IKinWSlitVV	N	"This article illustrates the past and current state of Cree kiskayndamowinAuiov/ledge as it relates specifically to wabusk in Northern Ontario. Previous publications on the human dimensions of polar bear management (see Clark et al 2008; Dawson et al 2007; Dowsley and Wenzel 2008; Lemelin and Dyck 2007) illustrate that the challenges and solutions associated with polar bear management are both s…	None	IKfurther	Congruent	NA	NA	2010	"We present here the results of a collaborative research project between the First Nations of Washaho and Wee- nusk, the Keewaytinook Okimakanak Research Institute (KORI), and researchers from the Centre for Northern Studies at Lakehead University. The goal of the project was to acquire a greater understanding of CK regarding wabusk movement and behaviour, and document human-polar bear interactio…	Track and adapt to environmental/ climate change, Resource/ wildlife management, Document Indigenous Knowledge, Bridge IK and WS (if stated explictly as objective), Answer scientific questions/ inform scientific research, Track land use change, Enhance use of IK in management	Yes	Yes	"A study on climate change, well-being, and wildlife management in Weenusk was initiated in 2006 by the lead author (Lemelin). During this process, discussions with community participants in Weenusk revealed a desire to study human-polar bear interactions. As a result of the examination of polar bear management in Ontario by the lead author, a partnership between Washaho, the Keewaytinook Okimaka…	Yes	Keewaytinook Okimakanak Research Institute, The Washaho First Nation at Fort Severn, The Weenusk First Nation at Peawanuck	Individual, Collective	NR	NA	Species	Polar bear	NR	Yes	Both
76	BIAS-K_TER_116	Sarah	Sarah	Ritts, M., Gage, S. H., Picard, C. R., Dundas, E., & Dundas, S. (2016). Collaborative research praxis to establish baseline ecoacoustics conditions in Gitga‚Äôat Territory. Global Ecology and Conservation, 7, 25-38.	C	"This paper discuss how a soundscape ecology project was established as part of the Gitga‚Äôat Ecological and Cultural Monitoring Program, and specifically to advance the conservation interests of the Gitga‚Äôat Nation, an indigenous people whose Territory overlaps geographically with British Columbia‚Äôs North Coast. Our study centered on building a baseline of sounds in Gitga‚Äôat Territory. (p…	2	"Community directives re-focused our soundscape project and strengthen its community value. We contend that they are expressive of a research model (i.e. ‚Äò‚ÄòStreet Science‚Äô‚Äô) that explicitly seeks the capacity of local knowledge to empower science. Further illustrating this model-in-action, we were asked mid-way through the data-collection phase (02/11/2014) to employ two high-school stude…	3	"In consultation with Gitga‚Äôat decision makers, we selected eight recording sites along a planned shipping channel. Fig. 2 shows sensor location and the place names in traditional Gitga‚Äôat language, Sm‚Äôalgyax. These sites represented a balance of high ecological values and community-interests. (p.28)" "Gitga‚Äôat leadership presented our team with a unique opportunity to combine ‚Äò‚ÄòStree…	NA	IKlocalexp	"Gitga‚Äôat leadership presented our team with a unique opportunity to combine ‚Äò‚ÄòStreet Science‚Äô‚Äô, soundscape ecology, and community engagement in Gitga‚Äôat Territory. Our challenge was to develop the critical insights of soundscape ecology while simultaneously applying and honoring Gitga‚Äôat community knowledge and capacity. Gitga‚Äôat histories (adawx), and laws (ayaawx) guided the fr…	3	"The waterways of Gitga‚Äôat Territory are notoriously inclement during winter months, and unpredictable through the year (Ban et al. 2008). We relied upon local knowledge of weather conditions, waterways, and animal habitat use to guide our data retrieval procedures. Throughout the data-collection period, we solicited local knowledge with the goal of integrating traditional ecological understand…	Community-based participatory research - WSSM	Collaborative fieldwork, Interviews, Street science	Sampling	Different	IKlocalexp_WStoIKmethod	"Gitga‚Äôat leadership presented our team with a unique opportunity to combine ‚Äò‚ÄòStreet Science‚Äô‚Äô, soundscape ecology, and community engagement in Gitga‚Äôat Territory. Our challenge was to develop the critical insights of soundscape ecology while simultaneously applying and honoring Gitga‚Äôat community knowledge and capacity.(p.28)";"Community directives re-focused our soundscape projec…	2	"To keep community members informed throughout our data collection efforts, we established an online inventory of the recordings using the REAL web system (www.real.msu.edu), and made accessible by a password specific to the Gitga‚Äôat community. The web-based Hartley Bay project featured project metadata, and specific coordinates of each sensor site and the habitat surrounding the site. Recordin…	None	"We computed normalized Power Spectral Density (nPSD) values for 10 frequency intervals (F1‚Äì11 kHz) captured in our recordings sites, rendering each interval with a value 0‚Äì1. We computed totals of the nPSD values, technophony (nPSD at F1‚Äì2 kHz), biophony (nPSD at Óµ±[F2‚Äì11 kHz]) and the normalized difference soundscape index (NDSI) where the NDSI = (b ‚àí t )/(b + t ) and where b = PSD Ó…	WSinfer	2	"To keep community members informed throughout our data collection efforts, we established an online inventory of the recordings using the REAL web system (www.real.msu.edu), and made accessible by a password specific to the Gitga‚Äôat community. The web-based Hartley Bay project featured project metadata, and specific coordinates of each sensor site and the habitat surrounding the site. Recordin…	None	WSfurther	Complementary	NA	NA	2016	"Between June 2013 and 2014, our team collected 257,327 field-recordings from eight sites in Gitga‚Äôat Territory. Our goals were to: (1) develop an acoustic baseline in Gitga‚Äôat Territory along a marine corridor that faces the prospect of intensive industrial development and (2) advance Gitga‚Äôat research capacity through whatever means our study made available. As we show here, the terms of …	Monitoring impacts industrial activity/ development	Yes	NR	NR	Yes	Giga'at Lands and Marine Resources Department, Giga'at Nation	Collective	NA	Community	Ecosystem	Gitga'at Territory terrestrial (montane forest) and aquatic ecosystems	NR	Yes	NR
77	BIAS-K_TER_12	Alana	Alana	Tendeng, B., Asselin, H., & Imbeau, L. (2016). Moose (Alces americanus) habitat suitability in temperate deciduous forests based on Algonquin traditional knowledge and on a habitat suitability index. Ecoscience, 23(3-4), 77-87.	C	"This study was prompted by questions raised by the Land Management Office of the Eagle Village First Nation (western Quebec, Canada). The community was concerned that wildlife managers measure moose habitat suitability using an HSI model developed and validated in boreal mixed and coniferous forests, which markedly differ from the temperate deciduous forests typical of their traditional family h…	4	"This study was prompted by questions raised by the Land Management Office of the Eagle Village First Nation (western Quebec, Canada). The community was concerned that wildlife managers measure moose habitat suitability using an HSI model developed and validated in boreal mixed and coniferous forests, which markedly differ from the temperate deciduous forests typical of their traditional family h…	0	There is no description of Indigenous community involvement in the research design stage. The authors appear to develop the interviews without input from community members. "Our goal was to assess hunters‚Äô perceptions of moose habitat suitability across their entire hunting grounds. We used semi-directed interviews because they resemble a conversation, which is well suited to the manner in whic…	Same	WStoIKmethod	There is no description of Indigenous community involvement in the research design stage. The authors appear to develop the interviews without input from community members.	1	"We asked each participant to draw contour lines on a map that depicted sites where moose habitat suitability was high, good, low or null." (p.80)"	Mixed methods (mixing qualitative and quantitative methodologies) - WSSM	Interviews	Document review, Simulations	Same	IKlocalexp	"All interviews were conducted in the presence of a community facilitator appointed by the Eagle Village Land Management Office, who helped identify participants and translated from Anishnaabemowin (the Algonquin language) to French/English and vice versa, when needed." (p. 80)	3	"We shared and discussed all results several times with the Eagle Village Land Management Office to make sure the themes revealed by content analysis accurately reflected the views of the community (Asselin & Basile 2012)." (p. 80)	Same	"We shared and discussed all results several times with the Eagle Village Land Management Office to make sure the themes revealed by content analysis accurately reflected the views of the community (Asselin & Basile 2012)." (p. 80), "We used the TEK of 16 First Nation hunters from the Eagle Village Algonquin community (Quebec, Canada) to evaluate moose (Alces americanus) habitat suitability in te…	WSinfer	0	"The authors are grateful to the members of the Eagle Village First Nation, particularly Larry Paul and Madeleine Paul, who were respectively the director of the Land Management Office and Chief of the community when this study was conducted. The authors also thank all of the hunters who trusted them, responded to their questions and were very collaborative throughout." (pp. 84-86, Acknowledgemen…	Yes	WSfurther_IKfurther	Congruent	NA	NA	2016	"Our objective was thus to compare moose habitat suitability on the traditional territory of the Eagle Village First Nation as assessed from the TEK of Alonquin hunters and from the HSI model" (p. 78).	Protection of species habitat/ protected areas management, Answer scientific questions/ inform scientific research, Ensure continued access to culturally important species	No	NR	NR	NR	NA	NA	NA	NA	Species	Moose	Middle & Late	NR	Both
78	BIAS-K_TER_121	Alana, Lydia, Jenn	Alana, Lydia, Jenn	Parlee, B. L., Sandlos, J., & Natcher, D. C. (2018). Undermining subsistence: Barren-ground caribou in a ‚Äútragedy of open access‚Äù. Science Advances, 4(2), e1701611.	A	NR	0	The authors indicate that they are "guided by common-pool resource theory and previous research on Indigenous resource management practices and institutions (that is, rules and social norms)" (p. 2), including TEK. Throughout the paper the authors show that their arguments consider traditional knolwedge, but there are no explicit statements about weaving at the objective setting stage.	0	Researchers indicate that they are guided by previous research and traditional knowledge on caribou to make the argument that caribou declines are caused by resources development and not hunting. There does not appear to be Indigneous participation at the design stage, but the authors write: "We are guided by common-pool resource theory and previous research on Indigenous resource management prac…	Same	IKhist_IKhypoth	The authors indicate that they are "guided by common-pool resource theory and previous research on Indigenous resource management practices and institutions (that is, rules and social norms)" (p. 2), including TEK. They also indicate that "the paper weaves together both science and traditional knowledge research about the issue of human disturbance in arctic ecosystems" (p.2), indicating that the…	0	"Case study research between 2007 and 2012 in five Indigenous communities revealed beliefs and adaptive practices as well as systems of decision-making that enabled communities to deal with reported declines in caribou numbers. A starting point in understanding these practices is the recognition that caribou population decline is not a fact but a sociocultural construct. Caribou counts including …	Case study - WSSM, Mixed methods (mixing qualitative and quantitative methodologies) - WSSM	Document review	Document review	Mixed	IKlocalexp	Researchers indicate that they are guided by previous research and traditional knowledge on caribou to make the argument that caribou declines are caused by resources development and not hunting. There does not appear to be Indigneous participation directly at the implementation stage, but the authors write: "We are guided by common-pool resource theory and previous research on Indigenous resourc…	0	The analysis is the discussion of Indigenous harvest patterns and caribou populations relative to the impacts posed by resource development. There are no explicit statemetns on community participation at this stage and the comparisons are made only by the authors.	Same	Researchers indicate that they are guided by previous research and traditional knowledge on caribou to make the argument that caribou declines are caused by resources development and not hunting. There are no explicit statements about braiding of knowledge at the analysis stage. However, there are numerous statements throughout the paper that show that the authors have considered and woven Indige…	WSinfer_IKinfer	0	Acknowledgement given: "We appreciate the support of the Inuvialuit Game Council, Gwich‚Äôin Renewable Resources Board, and the Gwich‚Äôin Social and Cultural Institute with particular appreciation to research collaborators and participants from Aklavik, Paulatuk, Tuktoyaktuk, Fort McPherson, Old Crow, and Lutsel K‚Äôe Dene First Nation. (p.14)"	Yes	WSfurther_IKfurther	Congruent	NA	NA	2018	The objective is to demonstrate that subsistence harvest is not the cause of dwindling caribou populations, but that habitat disturbance caused by resource development is main threat. "Drawing on 13 years of harvest data, from two regions of the Northwest Territories and qualitative research on adaptive practices, we demonstrate that perceptions of subsistence harvest as a threat to barren-ground…	Protection of species habitat/ protected areas management, Answer scientific questions/ inform scientific research, Ensure continued access to culturally important species, Monitoring impacts industrial activity/ development, Ensure continued access to culturally important species, Bridge IK and WS (if stated explictly as objective)	Yes	NR	The work may potentially be part of longterm research given multiple statements on "previous research" (p. 3) and the indication of case studies occuring over multiple years, "Case study research between 2007 and 2012 in five Indigenous communities revealed beliefs and adaptive practices as well as systems of decision-making that enabled communities to deal with reported de clines in caribou numb…	NR	NA	NA	NA	NA	Species	Baren-ground caribou	NR	Yes	NR
79	BIAS-K_TER_123	Jade	Jade	Riedlinger, D., & Berkes, F. (2001). Contributions of traditional knowledge to understanding climate change in the Canadian Arctic. Polar record, 37(203), 315-328.	N	This paper is a synthesis paper of previous work, that advances the theoretical framework for braiding knowledge systems. They relay on case study info to do this. The paper itself doesn't seem to ahve any feedback from community members, but the case study they rely on is a collaborative project.	2	This paper is a synthesis paper of previous work, that advances the theoretical framework for braiding knowledge systems. They relay on case study info to do this. The paper itself doesn't seem to ahve any feedback from community members, but the case study they rely on is a collaborative project. "The community observed the increased occurrence of abandoned seal pups related to early break-up an…	N	This paper is a synthesis paper of previous work, that advances the theoretical framework for braiding knowledge systems. They relay on case study info to do this. The paper itself doesn't seem to ahve any feedback from community members, but the case study they rely on is a collaborative project.	None	IKhypoth	This paper is a synthesis paper of previous work, that advances the theoretical framework for braiding knowledge systems. They relay on case study info to do this. The paper itself doesn't seem to ahve any feedback from community members, but the case study they rely on is a collaborative project.	1	"The paper is partly based on research conducted in 1999-2000 on Inuvialuit knowledge of climate-related change in the community of Sachs Harbour, Banks Island, in the Canadian western Arctic. The research was conducted as part of a larger, collaborative project between Sachs Harbour and the International Institute for Sustainable Development (USD) on Inuvialuit perspectives on climate change (Ri…	Case study - WSSM	Interviews, Oral history	Document review	Different	WStoIKmethod	This paper is a synthesis paper of previous work, that advances the theoretical framework for braiding knowledge systems. They relay on case study info to do this. The paper itself doesn't seem to ahve any feedback from community members, but the case study they rely on is a collaborative project.	N	There does not appear to have been any consultation on this paper itself. This paper is a synthesis paper of previous work, that advances the theoretical framework for braiding knowledge systems. They relay on case study info to do this. The paper itself doesn't seem to ahve any feedback from community members, but the case study they rely on is a collaborative project.	None	This paper actually formed a good number of the categories we have coded in this review for how IK and WS are used. Based on literature and their case study, they have listed ways the IK can be used. "Figure 1 and the discussion of scale demonstrates how Inuit knowledge can complement other approaches. For example, the availability of three sources of climate knowledge (traditional knowledge, wea…	IKinfer	N	NR	None	IKfurther	Congruent	NA	NA	2000	"This paper explores how traditional knowledge in northern communities can complement western, science-based understandings of climate and climate change in the Arctic" (p.315).	Track and adapt to environmental/ climate change, Document Indigenous Knowledge, Answer scientific questions/ inform scientific research, Track land use change	No	Yes	"The paper is partly based on research conducted in 1999-2000 on Inuvialuit knowledge of climate-related change in the community of Sachs Harbour, Banks Island, in the Canadian western Arctic. The research was conducted as part of a larger, collaborative project between Sachs Harbour and the International Institute for Sustainable Development (USD) on Inuvialuit perspectives on climate change (Ri…	NR	NA	NA	NA	NA	Ecosystem	Arctic ecosystems (taiga, tundra, sea ice)	NR	Yes	NR
80	BIAS-K_TER_126	Sarah	Sarah	Karst, A. (2005). The ethnoecology and reproductive ecology of bakeapple (Rubus chamaemorus L., Rosaceae) in southern Labrador. [Master's thesis, University of Victoria]	A	"My research on bakeapple in Labrador is part of a larger national interdisciplinaryresearch program, Coasts Under Stress (CUS). This is a five-year project funded by Social Sciences and Humanities Research Council (SSHRC) and Natural Science and Engineering Research Council (NSERC)(Rosemary Ommer, PI). The project includes researchers from a number of universities working with local communities …	N	NR	N	NR	Mixed	IKlocalexp	"Twenty-one sites were selected in the St. Michael's Bay area (Table 3.1), of which 18 were located on islands and three were on the mainland (Figure 3.2). These sites were identified by a local resident (73 years old) as areas where community members have harvested bakeapples; he provided rides to study areas over the course of the summer. Of these sites, I selected five for intensive study ("In…	0	"I used in-depth semi-directiveinterviews coupled with a mapping component to conduct this research. This approach involves a guided interview where the interviewee has an opportunity to answer questions but also to add other comments that they feel are relevant (Walker, 1985) (p.11)";"Interviews were carried out between May and August 2004. I used a "snowball" sampling method to identify intervi…	Case study - WSSM	Interviews, Participatory mapping	Sampling	Different	IKlocalexp	"I obtained contact information for potential participants from the office of the Labrador Mktis Nation. V olunteer members of the Mktis Nation distributed posters concerning my project in a number of towns throughout southeastern Labrador. From these volunteers, I obtained phone numbers of community members who had considerable bakeapple picking experience(p.12)"	N	NR	Same	"Interview findings were linked with data obtained during my ecological field study on local bakeapple populations. Quadrats from five (Intensive) sites were divided into three different habitat categories based on interviewee observations and ANOV A's were performed to determine if there were any significant differences in various environmental variables and bakeapple reproductive output between…	WSinfer	N	NR	None	IKfurther	Congruent	NA	NA	2005	"My objectives were to: 1. Document traditional use and major changes in use of bakeapple by this community; 2. Determine the most important factors influencing fruit production in local bakeapple populations; and 3. Link community observations on the ecology of this species with previous research and ecological data from my study in the area" (p.ii).	Resource/ wildlife management,Document Indigenous Knowledge, Ensure continued access to culturally important species, Bridge IK and WS (if stated explictly as objective)	Yes	Yes	"My research on bakeapple in Labrador is part of a larger national interdisciplinaryresearch program, Coasts Under Stress (CUS). This is a five-year project funded by Social Sciences and Humanities Research Council (SSHRC) and Natural Science and Engineering Research Council (NSERC)(Rosemary Ommer, PI). The project includes researchers from a number of universities working with local communities …	NR	NA	NA	NA	NA	Species	Bakeapple	Middle & Late	NR	Both
81	BIAS-K_TER_127	Sarah	Sarah	Bandringa, R. W. (1999). The ethnobotany and descriptive ecology of bitterroot, Lewisia rediviva Pursh (Portulacaceae), in the Lower Thompson River Valley, British Columbia: a salient root food of the Nlaka‚Äôpamux First Nation [Doctoral dissertation, University of British Columbia].	C	" With many intriguing ethnobotanical plants and subjects worthy of exploration, it is significant to note that the genesis o f this study emerged through a felt need o f the Nlaka'pamux. Chiefs, Elders and administrators took initiative to cooperatively delve into the status and traditional knowledge of bitterroot, the plant they so intimately know as IhQuoopen. The species remains to be a preci…	N	NR	0	"The most recognised and still existent bitterroot harvesting sites of the Nlaka'pamux were selected in which to conduct ecological surveying. Seven locations were chosen to give an even and complete cross-section of traditional sites based upon historical records and contemporary mentionings delineating them as such. A l l surveying took place during one field season (in the spring of 1999) at a…	Different	IKlocalexp_IKhist	"The ecological component of this research employed an inductive approach to describe vegetation rather than using experimental, hypothesis testing methodologies. With the objective to document habitat requirements and to develop a preliminary baseline survey of the species' local distribution and abundance for future reference and comparison, data sets related to ecosystem properties were collec…	0	"Informal qualitative methodologies were used to gather and document traditional botanical knowledge related to bitterroot2. Open-ended (semi-structured) interviews with the Nlaka'pamux consultants were recorded on audio tapes as well as in field notebooks. These interviews took place in participants' homes, places of work and appropriate community settings with additional interviewing taking pla…	NR	Interviews	Natural history	Different	IKlocalexp_WStoIKmethod	"The ecological component of this research employed an inductive approach to describe vegetation rather than using experimental, hypothesis testing methodologies. With the objective to document habitat requirements and to develop a preliminary baseline survey of the species' local distribution and abundance for future reference and comparison, data sets related to ecosystem properties were collec…	0	NR	None	NR	WSinfer	N	NR	None	WSfurther	Complementary	NA	CK, CL - There is only only mention of analysis in regards to Western Science data collection;	1999	"The objectives of this study are twofold: 1) to add to the greater ethnobotanical text of the Nlaka'pamux by summarising the cultural, spiritual, social and physical saliency of the species' use and management, and 2) to give analytical attention to how the roles of human activity and their consequences have influenced the structure and evolution of local vegetation, thereby elucidating that the…	Ensure continued access to culturally important species	Yes	NR	NR	NR	NA	NA	NA	NA	Species	Bitterroot	NR	Yes	NR
82	BIAS-K_TER_128	Sarah	Sarah	de Echeverria, V. R. W., & Thornton, T. F. (2019). Using traditional ecological knowledge to understand and adapt to climate and biodiversity change on the Pacific coast of North America. Ambio, 48(12), 1447-1469.	A	"The communities were selected based on their representativeness of climatic zones from the outer southern portion of the biocultural region (Haida Gwaii communities) to its northern ‚Äúinside passage‚Äù and outside coast (Tsimshian and Tlingit)(p.1450";"Research was begun with contacting the Tribal and First Nation governing bodies. These entities, along with other experts, suggested additional …	N	NR	1	"Research was begun with contacting the Tribal and First Nation governing bodies. These entities, along with other experts, suggested additional local experts with whom to consult. Interviewees were further recruited via chain referral and snowball sampling from previous interviewees, officials, and experts(p.1451)"	Same	IKlocalexp	"Research was begun with contacting the Tribal and First Nation governing bodies. These entities, along with other experts, suggested additional local experts with whom to consult.(p.1451)"	1	"Where possible, interviews were supplemented with par- ticipant observation experiences, such as walks, drives, and berry collecting expeditions for experiential learning, mostly to look at areas where landscape change had occurred, or to investigate the resource availability (pri- marily berries). (p.1451)"	Community-based participatory research - WSSM	Interviews, Participant observation	Document review	Same	IKlocalexp	"While a review of the ethnographic literature (cf. Wyllie de Echeverria 2013; Comberti et al. 2015) suggested the pathway towards the CKIS concept, the several plant and animal species that emerged as potential cultural keystone indicator species (CKIS) were informed directly from our interview data and strongly linked to literature on cultural and ecological keystone and indicatory species, and…	0	"After transcription, interviews and supplemental data were analysed by coding for themes and organizing state- ments by observation type, with additional geographical ordering(p.1451)"	None	"After transcription, interviews and supplemental data were analysed by coding for themes and organizing state- ments by observation type, with additional geographical ordering(p.1451)"	WSinfer	1	" As part of protocol, results are being shared with the communities, with copies of interview recordings, transcripts, and final reports distributed to each community at the conclusion of the research.(p.1451)"	None	IKfurther	Congruent	NA	NA	2019	"(1) Are people noticing changes in the climate, and if so, what weather patterns (as indicative of climate changes) are happening, and are these changes affecting how people access, harvest and prepare resources in their territory? (2) Which culturally important species were observed by people throughout this region to be experiencing change, and what do these changes indicate regarding broader …	Track and adapt to environmental/ climate change,,Resource/ wildlife management	Yes	NR	NR	NR	NA	NA	NA	NA	Species	Salmonberry, Blueberry, Salmon, Deer	All	Yes	Both
83	BIAS-K_TER_13	Sarah	Sarah	Cuerrier, A., Clark, C., & Norton, C. H. (2019). Inuit plant use in the eastern Subarctic: comparative ethnobotany in Kangiqsualujjuaq, Nunavik, and in Nain, Nunatsiavut. Botany, 97(5), 271-282.	N	NR	0	"Approval for this project was granted by the Faculty of Arts and Science Research Ethics Board of the University of Montreal. Territorial research permission was granted in Nain by the Nunatsiavut Government under Land Use permit No. LIL030017PR, and in Kangiqsualujjuaq by the Avataq Cultural Institute for Nunavik. All informants participated under prior informed consent, having been explained t…	0	"Approval for this project was granted by the Faculty of Arts and Science Research Ethics Board of the University of Montreal. Territorial research permission was granted in Nain by the Nunatsiavut Government under Land Use permit No. LIL030017PR, and in Kangiqsualujjuaq by the Avataq Cultural Institute for Nunavik. All informants participated under prior informed consent, having been explained t…	Same	IKlocalexp	"Based on ethnobotanical interviews, we document plant names and uses from two Inuit communities: Nain in Nunatsiavut, Labrador, and Kangiqsualujjuaq in Nunavik, Quebec. The amount of information gained through this research is of importance as very little is known about plant use in Nunavik and especially Nunat- siavut.(273)"	1	"Data were collected using semi-structured interviews with local informants (Martin 1996). Both plant speci- mens (fresh and dried/pressed) and photos were used to guide the discussions. Each interview lasted between 30 min and 2 h, depending on informant knowledge and availability, with care taken to avoid informant fatigue. Interviews were conducted in English and Inuktitut in both communities,…	Community-based participatory research - WSSM	Interviews	Simulations	Different	IKlocalexp	"Data were collected using semi-structured interviews with local informants (Martin 1996). Both plant speci- mens (fresh and dried/pressed) and photos were used to guide the discussions. Each interview lasted between 30 min and 2 h, depending on informant knowledge and availability, with care taken to avoid informant fatigue. Interviews were conducted in English and Inuktitut in both communities,…	0	"Plants that were recognized by informants are only reported here if they were attributed names and (or) uses. Plants that were named but not used are not in- cluded in analyses. Introduced or cultivated garden plants were also omitted from the analysis.(p.274)";"The statistical program JMP 8 was used to do Pearson‚Äôs Ùè∞Ä2 test (Ùè∞Å = 0.05) to compare species, families, uses, and growth forms …	None	"For this reason, measures such as the informant consensus factor and fidelity level were not calculated because both require information pertaining to the number of times species and uses are cited by individual informants. The statistical program JMP 8 was used to do Pearson‚Äôs Ùè±Ü2 test (Ùè±á = 0.05) to compare species, families, uses, and growth forms between the two com- munities.(p.274)"	WSinfer_IKinfer	N	NR	None	IKfurther	Congruent	NA	NA	2019	"We examine the diversity of plants named and used in the two communities, highlighting similarities and differences, with a special focus on medicinal uses. A goal of this ethnobotanical research is to provide a means of conserving the invaluable biocultural diversity of Inuit inhabiting the eastern Canadian Subarctic" (p.273).	Intergenerational knowledge transfer / revitalization of Indigenous knowledge, Document Indigenous Knowledge	Yes	NR	NR	NR	NA	NA	NA	NA	Species	Various plant species within the Arctic tundra ecosystems	Late	Yes	Both
84	BIAS-K_TER_130	Lydia	Lydia	Sable, T., Howell, G., Wilson, D., & Penashue, P. (2007). The Ashkui project: Linking western science and Innu environmental knowledge in creating a sustainable environment. In P. Sillitoe (Ed.,) Local science vs. global science: approaches to indigenous knowledge in international development (pp. 109-127). New York and Oxford: Berghahn Books.	C	"Since 1997, the federal department of Environment Canada has collaborated with the Innu Nation (First Nation) of Labrador and social scientists from the Gorsebrook Research Institute (GRI) at Saint Marys Universiry in Halifax, Nova Scotia to incorporate social sciences and community in Involvement into environmental research. The initial goal was to develop comprehensive baseline ecological data…	3	"Ashhui have been defined by Innu elders (tshishennuat) as early openings in the water. The importance of ashkui comes in the springtime when an abundance of waterfowl, fish and animals are attracted to the newly opened water. Innu families set up camp near these sites and stay for weeks and months at a time to exploit and celebrate the rich and varied resources of the land and water. These sites…	2	"GRI social scientists, working closely with tshishennuat and Innu coresearchers/ Guardians, have documented some of the complex knowledge of those Innu who grew up on the land, and whose lives were inextricably linked to the ashkui sites. Based on this research and the identification of a number of ashhui sites that were in current use or had been regularly used in the past by Innu families, Env…	Different	IKlocalexp	"Since 2001 the project has expanded to include the Innu Environmental Guardians Program, an initiative to assist in training mernbers of the Innu community in ecosystem management in preparation for self-government. (p.110)";"At all stages, the entire project depends on translating from one knowledge paradigm to another withoutlosing the integrity of either. An inevitable knowledge hybridisation…	2	"In May 1998 the first GRI social scientist went up to Sheshatshiu, Labrador and spent over three weeks in the communiry with tshishennuat and Innu co-researchers/Guardians and translators documenting environmental knowledge. Eight days were spent at an ashhui site at Lake Shipiskan with an Innu family who had camped there for generations. The research conducted during this initial and subsequent…	Community-based participatory research - WSSM	Interviews, Participant observation, Workshops	Sampling	Same	IKlocalexp	"Environment Canada scientists proceeded to set up the ashkui research network stations in the spring of 1999 and hired an Innu co-worker (and future Environmental Guardian), to assist in the research, testing and presentation of results to the community. (p.115)";"The focus of the Ashkui Project on the value and inportance of different cultures, activities and perpectives on the Labrado landscap…	N	NR	NR	NA	NR	2	"A rich and comprehensive body of knowledge has been compiled that is of mutual benefit to the Innu community and environmental scientists' . The work has evolved into assisting the Innu with a community capacity-building project referred to as the Innu Environmental Guardians Program (IEGP). The aim of the programme is to develop an educational path to train Innu in the management and protection…	Yes	WSfurther_IKfurther	Complementary	NA	Second Opinion on Analysis and Column CO. Based on column BZ should I take this as a collaboration cue and code 3 across section?	2007	"The initial goal was to develop comprehensive baseline ecological data of the Labrador landscape from both Innu and Western scientific perpectives. To provide an initial focal point for research, consultations were held with members of the Innu community to identify an aspect of the landscape that was deemed culturally significant and distinct. The landscape feature the Inni chose is ashkui, giv…	Track and adapt to environmental/ climate change, Wildlife health, Ecosystem health, Monitoring impacts industrial activity/ development, Intergenerational knowledge transfer/ revitalization of Indigenous knowledge	Yes	Yes	"Since 1997, the federal department of Environment Canada has collaborated with the Innu Nation (First Nation) of Labrador and social scientists from the Gorsebrook Research Institute (GRI) at Saint Maryt Universiry in Halifax, Nova Scotia to incorporate social sciences and community involvement into environmental research. (p.110)"	NR	NA	NA	NA	NA	Ecosystem	Taiga, Boreal forest, Lakes, Coastal ecosystems	NR	Yes	NR
85	BIAS-K_TER_14	Sarah	Sarah	Gill, H., & Lantz, T. and the Gwich'in Social and Cultural Institute (2014). A community-based approach to mapping Gwich'in observations of environmental changes in the Lower Peel River Watershed, NT. Journal of Ethnobiology, 34(3), 294-314.	N	"This project emerged from discussions between representatives of the Teet≈Ç‚Äôit Gwich‚Äôin community and scientists involved in a Northwest Territories Cumulative Impact Monitoring Program (CIMP) research project examining massive permafrost disturbances in the lower Peel River watershed (Kokelj et al. 2013). During initial discussions at community research presentations and meetings with the T…	1	In March 2012, Gill and Lantz visited Fort McPherson to seek community input on project goals and methodology, and to identify potential participants. The proposed PMM methodology was presented and discussed with GSCI staff, elders participating in a GSCI place names mapping project (Aporta et al. 2014), members of the Fort McPherson Climate Change Adaptation Project (Scott 2011), and members of …	1	In March 2012, Gill and Lantz visited Fort McPherson to seek community input on project goals and methodology, and to identify potential participants. The proposed PMM methodology was presented and discussed with GSCI staff, elders participating in a GSCI place names mapping project (Aporta et al. 2014), members of the Fort McPherson Climate Change Adaptation Project (Scott 2011), and members of …	Mixed	IK_all	"To address this need in the lower Peel River watershed, participatory multimedia mapping was used in a pilot monitoring program to document environmental conditions and changes associated with climate change and other natural and anthropogenic disturbances. We anticipated that this approach would provide diverse and richly detailed information about local social-ecological systems including the …	3	"PMM was conducted by pairs of Gwich‚Äôin youth (under age 30) and experienced land users including elders. Potential participants were identified and contacted by the GSCI and Teet≈Ç‚Äôit Gwich‚Äôin Renewable Resource Council (Table 1). Land users were selected based on three criteria: 1) their extensive experience traveling and living on the land; 2) their thorough knowledge of environmental co…	Community-based participatory research - WSSM	Interviews, Participatory mapping	Mapping, Simulations	Different	IKlocalexp	"photography, videography, semi-structured interviews, and web-based mapping. (p.299), "The PMM protocol was thus designed to pair up youth participants with more experienced land users and involve youth in data collection through learning and use of digital tools. A test field trip in March 2012 with a land user recommended by the GSCI was followed by eight trips from May to September 2012, duri…	0	"To facilitate online mapping of observations, interviews were coded to identify individual observations, and each observation was labelled with a primary theme and a sub-theme (Table 2). Each observation consists of a photo and/or video, an interview audio and transcript clip, and a map location. Themes were used to organize information into broad categories such as vegetation or development, wh…	Same	"To facilitate online mapping of observations, interviews were coded to identify individual observations, and each observation was labelled with a primary theme and a sub-theme (Table 2). Each observation consists of a photo and/or video, an interview audio and transcript clip, and a map location. Themes were used to organize information into broad categories such as vegetation or development, wh…	WSinfer_IKinfer	N	NR	Yes	WSfurther_IKfurther	Congruent	NA	NA	2014	"To address this need in the lower Peel River watershed, participatory multimedia mapping was used in a pilot monitoring program to document environmental conditions and changes associated with climate change and other natural and anthropogenic disturbances. We anticipated that this approach would provide diverse and richly detailed information about local social-ecological systems including the …	Track and adapt to environmental/ climate change	Yes	Yes	"This project emerged from discussions between representatives of the Teet≈Ç‚Äôit Gwich‚Äôin community and scientists involved in a Northwest Territories Cumulative Impact Monitoring Program (CIMP) research project examining massive permafrost disturbances in the lower Peel River watershed (Kokelj et al. 2013).(p.299)"	Yes	Gwich'in Social and Cultural Institute	Collective	NA	Organization/ government	Ecosystem	Lower Peel River Watershed (taiga, tundra)	Early	Yes	Both
86	BIAS-K_TER_140	Sarah	Sarah	Trusler, S., & Johnson, L. M. (2008). ‚ÄúBerry patch‚Äù as a kind of place‚ÄîThe ethnoecology of black huckleberry in northwestern Canada. Human Ecology, 36(4), 553-568.	N	NR	N	NR	N	NR	NR	IKlocalexp_IKhist	"A multifaceted research approach was employed to gain an understanding of what makes a berry patch. One avenue was the development of a more thorough understanding of the cultural importance of berry species, and how and where they were harvested, both in the past and at present. Another approach was to investigate management of berry patches by landscape burning.(p.553)";	0	"The data presented in this paper were gathered through a variety of methods, including: open ended interviews and field trips with elders and other knowledgeable local people, recording berry patch locations on topographic maps, examining mapping carried out for the Gitksan-Wet‚Äôsuwet‚Äôen Tribal Council, the Gitxsan Treaty office and the Office of the Wet‚Äôsuwet‚Äôen, examination of air photo…	Community-based participatory research - WSSM	Interviews, Participant observation, Participatory mapping	Document review, Mapping, Natural history	Mixed	IKlocalexp	"In addition, information was sought about specific berry patches including: (1) location; (2) harvest timing: (3) when they were last harvested; and (4) who used the sites. Finally, field surveys were carried out in and around a number of formerly managed black huckleberry patches to characterize the sites ecologically, investigate current vegetation community composition, determine soil nutrien…	N	This may be in the methods of the previously publsihed works cited	None	Seems as though scientists analyzed the info, but more detail may be available in ther previously publshed works where methods and some of the data were published	WSinfer	N	NR	None	IKfurther	Congruent	NA	NA	2008	"In this paper we focus on black huckleberry (Vaccinium membranaceum Dougl.) patches, although several other berries such as saskatoons (Amelanchier alnifolia (Nutt.) Nutt.) and lowbush blueberries (Vaccinium caespitosum Michx.) were also harvested in relatively large quantities. Black huckleberry is culturally the most salient berry in the region, a status underscored by its Gitksan name sim maa…	Resource/ wildlife management	Yes	NR	NR	NR	NA	NA	NA	NA	Species	Black huckleberry	NR	Yes	NR
87	BIAS-K_TER_141	Sarah	Sarah	Davidson-Hunt, I., & Berkes, F. (2003). Learning as you journey: Anishinaabe perception of social-ecological environments and adaptive learning. Conservation Ecology, 8(1):5.	N	NR	N	NR	1	"The methodology was based on site visits and transects determined by the elders as appropriate to answer a specific question, find specific plants, or locate plant communities.¬†(p.1)	Same	IKlocalexp_IKhist	"The methodology was based on site visits and transects determined by the elders as appropriate to answer a specific question, find specific plants, or locate plant communities.¬†(p.1)	2	"The research reported here was undertaken during two field seasons, May to October 2000, and July to October 2001. Verification workshops to confirm findings with the community were held in January 2001, and again between January and April 2002. The research was undertaken in cooperation with a community researcher, the Shoal Lake Resource Institute, elders, and the local government of IIFN.(p.5…	Model of adaptive learning based on Anishinaabe philosophy	Collaborative fieldwork, Digital media, Interviews, Participatory mapping	Ground observations, Natural history, Sampling, Telemetry	Different	IKlocalexp_WStoIKmethod	"The research reported here was undertaken during two field seasons, May to October 2000, and July to October 2001. Verification workshops to confirm findings with the community were held in January 2001, and again between January and April 2002. The research was undertaken in cooperation with a community researcher, the Shoal Lake Resource Institute, elders, and the local government of IIFN.(p.5…	1	verification workshops were held	None	"Verification workshops to confirm findings with the community were held in January 2001, and again between January and April 2002. (p.5)"	WSinfer_IKinfer	0	"The research reported here was undertaken during two field seasons, May to October 2000, and July to October 2001. Verification workshops to confirm findings with the community were held in January 2001, and again between January and April 2002. The research was undertaken in cooperation with a community researcher, the Shoal Lake Resource Institute, elders, and the local government of IIFN.(p.5…	None	IKfurther	Congruent	NA	NA	2003	"We provide the context of the research in the sections on study area and people, and research methodology. Next, we turn to a version of an adaptive learning model based upon Anishinaabe philosophy. This leads into our exploration of Anishinaabe perception of social-ecological environments through three sections in which we cover spatial perception, temporal perception, and perception and memory…	Document Indigenous Knowledge	Yes	NR	NR	NR	NA	NA	NA	NA	Ecosystem	Boreal forest	NR	Yes	NR
[truncated: 63 more rows]
[truncated: 24 more columns]
