# Supplementary material for: Practices for Braiding Indigenous Knowledges and Western Sciences for Research and Monitoring of Biodiversity in Canada
Source: Ecol Evol. 2026 Jan 22;16(1):e72358. doi: 10.1002/ece3.72358 (PMC12828175; doi:10.1002/ece3.72358)
Supplement: Supplementary file 3 — Data S3: ece372358‐sup‐0003‐Bowles et al_Code_practices for braid‐SumStats_Supplementary_S3.R. [file ECE3-16-e72358-s002.R]

# Summary Stats
library(tidyverse)
library(stringi)
library(stringr)
library(ggplot2)
library(ggridges)
library(cowplot)

braid <- read.csv("data/tidybraid.csv")
ds <- read.csv("data/braid_ds.csv")
onlynumeric <- ds[,map_lgl(ds, is.numeric)]


#----Quick Admin----
unique(braid$Initiate)
braid <- braid %>% mutate(Initiate = str_extract(Initiate,"^.{1}")) 
braid[braid == "N"] <- 0
braid[braid == "NR"] <- 0
braid$Initiate[braid$Initiate == "O"] 
braid <- braid %>% mutate(Initiate = ifelse(Initiate == "A",0,
																						ifelse(Initiate == "O",0,
																									 ifelse(Initiate == "M",2,
																									 			 ifelse(Initiate == "C", 4, Initiate))))) 
# demographics
unique(braid$Demographics_Gender)
braid$Demographics_Age[braid$Demographics_Age == "Early_NR"] <- "Early"
braid$Demographics_Gender[braid$Demographics_Gender == "Male_NR"] <- "Male"
braid$Demographics_Gender[braid$Demographics_Gender == "Female_Male"] <- "Both"
braid <- braid %>% mutate(Demographics_Age = ifelse(Demographics_Age == "Early", "Early", ifelse(Demographics_Age == "Early_Late", "Early & Late", ifelse(Demographics_Age == "Early_Middle", "Early & Middle", ifelse(Demographics_Age == "Early_Middle_Late", "All", ifelse(Demographics_Age == "Late", "Late", ifelse(Demographics_Age == "Middle_Late", "Middle & Late", Demographics_Age))))))) 
braid$Demographics_Age <- factor(braid$Demographics_Age, 
																 levels = c("All","Early & Late", "Middle & Late","Early & Middle","Late", "Middle", "Early", "NR"))

braid$ro16 <- grepl("Intergenerational knowledge transfer/ revitalization of Indigenous knowledge",paste(braid$Themes),fixed=T)
braid$ro19 <- grepl("Enacting IP governance and responsibilities/ territorial protection",paste(braid$Themes),fixed=T) 
braid$ro8 <- grepl("Ensure continued access to culturally important species",paste(braid$Themes),fixed=T)


#----Checks for Nas & mis-labeled roles----
# can do it with map
braid %>% map(., ~sum(is.na(.)))
# or not in a list
test <- braid %>% mutate(numNA = apply(., 1, function(x) sum(is.na(x)))) %>% filter(numNA > 0)
# 19 studies
test %>% sapply(., function(x) sum(is.na(x))) 
test %>% filter(numNA ==  1)
#----Cumulative Scores----

ds = braid
ds$compEngagement = 0
ds$denomEngagement = 0
ds$compBraid = 0
ds$denomBraid = 0
ds$compQuality = 0
ds$denomQuality = 0
ds$compRespons = 0
ds$denomRespons = 0
ds$compDemography = 0
ds$denomDemography = 0
unique(ds$Initiate)


colsEngagement <- c("Initiate", "ObjctvsQs","Design", "Methods", "Analysis", "Report")
#braid %>% filter_at(vars(colsEngagement), all_vars(. == "N")) good reference
#ds <- ds %>% mutate_all(~na_if(.,"N")) # change N's to NAs
ds[colsEngagement] <- map(ds[colsEngagement], as.numeric)
colsBraid <- c("Design_braided", "Methods_braided", "Analysis_braided", "Report_braided")
# turn into braid scores
# 
ds <- ds %>% pivot_longer(cols = c(Design_braided, Methods_braided, Analysis_braided, Report_braided), names_to = "Stage", values_to = "Grade") %>% 
	mutate(Grade = ifelse(Grade == "None", 0, 
												ifelse(Grade == "NR", 0,
															 ifelse(Grade == "0", 0,	 
															 			 ifelse(Grade %in% c("Mixed", "Same", "Different", "Yes"), 1, Grade))))) %>% 
	pivot_wider(names_from = Stage, values_from = Grade )
ds$Analysis_braided[ds$Analysis_braided == "Different, None"] <- 0	
ds$Methods_braided[ds$Methods_braided %in% c("Different, No weaving practices - only IK or WS informing research design", "No weaving practices - only IK or WS informing data collection")] <- 0	
ds[colsBraid] <- map(ds[colsBraid], as.numeric)

colsQuality <- c("Accessibility","Relevance","Indigenous_credit","Community_protocol","Participant_consent","Community_consent","Previous_relationship", "Intellectual_property","Governance") 

is.numeric(ds$Governance)
unique(ds$Indigenous_credit)
# change Indigenous credit to be between 0 and 1 to match others
ds$Indigenous_credit[which(ds$Indigenous_credit == 1)] <- .5
ds$Indigenous_credit[which(ds$Indigenous_credit == 2)] <- 1
colsRespons <- c("ro8", "ro19")
ds[colsRespons] <- map(ds[colsRespons], as.numeric)
colsDemog <- c("Demographics_Age", "Demographics_Gender") # why did we take demography_elders out?
unique(ds$Demographics_Age)
# MAKE NR FOR DEMOGRAPHY = 0 TO ACCOUNT FOR INFLATING COMP DEMO SCORE
ds$Demographics_Age <- as.character(ds$Demographics_Age)
ds$Demographics_Gender <- as.character(ds$Demographics_Gender)
ds$Demographics_Elders <- as.character(ds$Demographics_Elders)
ds$Demographics_Age[which(ds$Demographics_Age == "NR")] <- 0
ds$Demographics_Gender[which(ds$Demographics_Gender == "NR")] <- 0
ds$Demographics_Elders[which(ds$Demographics_Elders == "NR")] <- 0
# numeric values - make between 0 and 1 for age and gender doesn't make sense to go to 0. 
ds <- ds %>% mutate(Demographics_Age = ifelse(Demographics_Age %in% 
																								c("Middle & Late","Early & Late","Early & Middle"), .666666666,
																							ifelse(Demographics_Age == "All", 1, 
																										 ifelse(Demographics_Age %in% c("Late", "Early"), .3333333, Demographics_Age))),
										Demographics_Age = as.numeric(Demographics_Age),
										
										Demographics_Gender = ifelse(Demographics_Gender == "Both", 1, 
																								 ifelse(Demographics_Gender %in% c("Male", "Female"), .5, Demographics_Gender)), 
										Demographics_Gender = as.numeric(Demographics_Gender),
										Demographics_Elders = ifelse(Demographics_Elders == "Yes", 1, 
																								 ifelse(Demographics_Elders == "No", 0, Demographics_Elders)), 
										Demographics_Elders = as.numeric(Demographics_Elders)) 

ds$ro16 <- as.numeric(ds$ro16)
ds$Demographics_Gender <- as.numeric(ds$Demographics_Gender)
ds$Demographics_Elders <- as.numeric(ds$Demographics_Elders)
ds <- ds %>% mutate(Previous_relationship = ifelse(Previous_relationship == "Yes", 1, 0))


colStd<-function(inCol,maxVal){
	if(max(inCol,na.rm=T)>maxVal){maxVal=max(inCol,na.rm=T)}
	codes = inCol/maxVal
	return(codes)
}

ignoreMissing = T #Set False to treat missing values as zeroes, True to ignore missing values.

colStd(ds[["Design"]],maxVal=4)
if(ignoreMissing){denomBit = !is.na(ds[["Design"]])}else{denomBit=1}

for(c in colsEngagement){
	ds[[c]]<-colStd(ds[[c]],maxVal=4)
	compBit = ds[[c]]
	compBit[is.na(compBit)] = 0
	if(ignoreMissing){denomBit = !is.na(ds[[c]])}else{denomBit=1}
	ds$compEngagement  = ds$compEngagement +compBit
	ds$denomEngagement = ds$denomEngagement+denomBit
	
}

for(c in colsBraid){
	ds[[c]]<-colStd(ds[[c]],maxVal=1)
	compBit = ds[[c]]
	compBit[is.na(compBit)] = 0
	if(ignoreMissing){denomBit = !is.na(ds[[c]])}else{denomBit=1}
	ds$compBraid = ds$compBraid+compBit
	ds$denomBraid = ds$denomBraid+denomBit
	
}
ds$compBraid = ds$compBraid/ds$denomBraid
ds$compEngagement = ds$compEngagement/ds$denomEngagement

for(c in colsQuality){
	ds[[c]]<-colStd(ds[[c]],maxVal=1)
	compBit = ds[[c]]
	compBit[is.na(compBit)] = 0
	if(ignoreMissing){denomBit = !is.na(ds[[c]])}else{denomBit=1}
	ds$compQuality = ds$compQuality+compBit
	ds$denomQuality = ds$denomQuality+denomBit
	
}
ds$compQuality = ds$compQuality/ds$denomQuality


for(c in colsRespons){
	ds[[c]]<-colStd(ds[[c]],maxVal=1)
	compBit = ds[[c]]
	compBit[is.na(compBit)] = 0
	if(ignoreMissing){denomBit = !is.na(ds[[c]])}else{denomBit=1}
	ds$compRespons = ds$compRespons+compBit
	ds$denomRespons = ds$denomRespons+denomBit
	
}

for(c in colsDemog){
	ds[[c]]<-colStd(ds[[c]],maxVal=1)
	compBit = ds[[c]]
	compBit[is.na(compBit)] = 0
	if(ignoreMissing){denomBit = !is.na(ds[[c]])}else{denomBit=1}
	ds$compDemography = ds$compDemography+compBit
	ds$denomDemography = ds$denomDemography+denomBit
	
}

ds$compDemography = ds$compDemography/ds$denomDemography
ds$compRespons = ds$compRespons/ds$denomRespons


range(ds$compDemography,na.rm = T)
range(ds$compRespons, na.rm = T)

range(ds$compBraid, na.rm = T)
range(ds$compEngagement, na.rm = T)
quantile(ds$compEngagement, na.rm = T)

write_csv(ds, "data/braid_ds.csv")

#----Statistically Sound Correlations----
newon <- onlynumeric[,-1]
# KRUSKAL-WALLIS
#KW-estimating the variance of the continuous variable, which can be explained through the categorical variable
# A significant Kruskal–Wallis test indicates that at least one sample stochastically dominates another sample.
# essentially, if significant, there is a difference between the levels of categorical variable and the responding variable
# The Kruskal-Wallis test can be used to determine whether at least two groups differ from each other.

# ecological scale, IK methods, WS methods
temp<- data.frame(pair = NA,
									stat = NA, 
									pval = NA)
results <- data.frame(pair = NA,
											stat = NA, 
											pval = NA)
inumvar <- newon %>% dplyr::select(c(compEngagement,compBraid))
jcatvar <- newon %>% dplyr::select(!c(compEngagement,compBraid))
names(jcatvar)
for(i in names(inumvar)){
	for(j in names(jcatvar)){
		t <- kruskal.test(formula(paste(i, paste("~",j))), data = newon)
		temp[j,1] <- paste(names(inumvar[i]),names(jcatvar[j]))
		temp[j,2] <- t$statistic
		temp[j,3] <- t$p.value
	}
	if(i == 1){
		results = temp
	} else
		results <- rbind(results, temp)
}
results <- results %>% as_tibble() %>% drop_na()

results$pval <- round(results$pval, 4)
results[c('pair1', 'pair2')] <- str_split_fixed(results$pair, ' ', 2)
unique(results$pair2)
sigresults <- results %>% filter(pval <= .05)
# categorical correlations - FISHER
temp2<- data.frame(pair = NA,
									 pval = NA)
catres <- data.frame(pair = NA,
										 pval = NA)
jcatvar <- newon %>% dplyr::select(!c(compEngagement,compBraid))

thresholddf <- data.frame(a = c(1,2), 
													b = c(3,4))

for(i in names(jcatvar)){
	for(j in names(jcatvar)){
		h <- table(jcatvar[[i]], jcatvar[[j]])
		if(dim(h)[1] < dim(thresholddf)[1] | dim(h)[2] < dim(thresholddf)[2]){
			temp2[j,1] <- paste(names(jcatvar[i]),names(jcatvar[j]))
			temp2[j,2] <- NA
		} else {
			t <- fisher.test(h, workspace = 2e8, simulate.p.value=T)
			temp2[j,1] <- paste(names(jcatvar[i]),names(jcatvar[j]))
			temp2[j,2] <- t$p.value }
	}
	if(i == 1){
		catres = temp2
	} else
		catres <- rbind(catres, temp2)
}
catres <- catres %>% as_tibble() %>% drop_na()
catres$pval <- round(catres$pval, 4)
catres[c('pair1', 'pair2')] <- str_split_fixed(catres$pair, ' ', 2)
catsigresults <- catres %>% filter(pval <= .05)
catsigresults <- catsigresults %>% mutate(pval =ifelse(pair1 == pair2, NA, pval))
unique(catsigresults$pair1)
sigresults
subcat <- newon %>% dplyr::select(Demographics_Elders, Accessibility,Relevance,Indigenous_credit,Community_protocol,Community_consent, Governance,ro19,ro8)

catres %>% mutate(sig = ifelse(pval<= .05, 1, 0)) %>% 
	ggplot()+
	geom_point(aes(x = pair1, y = pair2, color= as.factor(sig)))+
	scale_color_manual(values = c("white", "red"))+
	geom_abline(alpha = .7, col = "darkgrey")+
	theme_bw()+
	theme(axis.text.x = element_text(angle = 90)) +
	labs(x= NULL, y = NULL, title = "Fisher Exact Tests", color = "p-value")

kw <- ggplot(sigresults)+
	geom_point(aes(x = pair1, y = pair2, color= pval), alpha = .7)+
	scale_color_viridis_c(limits = c(0, .05))+
	theme_bw()+
	theme(axis.text.x = element_text(angle = 90)) +
	labs(x= NULL, y = NULL, title = "Kruskal-Wallis Tests", color = "p-value")

# Kruskal-Wallis vs Spearman-Rank
library(cowplot)
grid <- plot_grid(sr + theme(legend.position="none"), 
									kw + theme(legend.position="none"),
									align = 'vh',
									hjust = -1,
									nrow = 1
)

legend <- get_legend(
	# create some space to the left of the legend
	sr + theme(legend.box.margin = margin(0, 0, 0, 12))
)

sr <- sr + geom_rect(aes(xmin = 1 - 0.4, xmax = 1 + 19.4, ymin = 5 - 0.5, ymax = 6 + 0.5),
										 fill = "transparent", color = "red", linewidth = .2)
grid <- plot_grid(sr + theme(legend.position="none"), 
									kw + theme(legend.position="none"),
									align = 'vh',
									hjust = -1,
									nrow = 1
)
legend <- get_legend(
	# create some space to the left of the legend
	sr + theme(legend.box.margin = margin(0, 0, 0, 12))
)
plot_grid(grid, legend, rel_widths = c(4, .4))


#----Feb 2024 updates for KW associations----
newon <- onlynumeric[,-1]
# Nov. 2024 took out: Methods_roles,Design_roles,Analysis_roles, Report_roles,
temp <- ds %>% dplyr::select(Methods_overall, Methods_IK, Methods_WS, research_subject, ecological_scale_research, names(newon))
temp <- temp %>% rename(Cultur_import_spp = ro8, Intellectprop_govern_territprotec = ro19, 
												Intergen_knowl = ro16)
names(temp)
temp2<- data.frame(pair = NA,
									 stat = NA, 
									 pval = NA)
results <- data.frame(pair = NA,
											stat = NA, 
											pval = NA)
inumvar <- temp %>% dplyr::select(c(compEngagement,compBraid))
jcatvar <- temp %>% dplyr::select(!c(compEngagement,compBraid))
for(i in names(inumvar)){
	for(j in names(jcatvar)){
		t <- kruskal.test(formula(paste(i, paste("~",j))), data = temp)
		temp2[j,1] <- paste(names(inumvar[i]),names(jcatvar[j]))
		temp2[j,2] <- t$statistic
		temp2[j,3] <- t$p.value
	}
	if(i == 1){
		results = temp2
	} else
		results <- rbind(results, temp2)
}
results <- results %>% as_tibble() %>% drop_na()


results$pval <- round(results$pval, 4)
results[c('pair1', 'pair2')] <- str_split_fixed(results$pair, ' ', 2)
unique(results$pair2)
sigresults <- results %>% filter(pval <= .05)


ggplot(sigresults)+
	geom_point(aes(x = pair1, y = pair2, color= pval), alpha = .7)+
	scale_color_viridis_c(limits = c(0, .05))+
	theme_bw()+
	theme(axis.text.x = element_text(angle = 90)) +
	labs(x= NULL, y = NULL, title = "Kruskal-Wallis Tests", color = "p-value")

# Fisher tests
# categorical correlations - FISHER
temp3<- data.frame(pair = NA,
									 pval = NA)
catres <- data.frame(pair = NA,
										 pval = NA)
# Nov. 2024 took out: Methods_roles,Design_roles,Analysis_roles, Report_roles,
temp <- temp %>% rename(Ecological_scale_research = ecological_scale_research, 
												Research_subject = research_subject)
jcatvar <- temp %>% dplyr::select(!c(compEngagement,compBraid))

thresholddf <- data.frame(a = c(1,2), 
													b = c(3,4))

for(i in names(jcatvar)){
	for(j in names(jcatvar)){
		h <- table(jcatvar[[i]], jcatvar[[j]])
		if(dim(h)[1] < dim(thresholddf)[1] | dim(h)[2] < dim(thresholddf)[2]){
			temp3[j,1] <- paste(names(jcatvar[i]),names(jcatvar[j]))
			temp3[j,2] <- NA
		} else {
			t <- fisher.test(h, workspace = 2e8, simulate.p.value=T)
			temp3[j,1] <- paste(names(jcatvar[i]),names(jcatvar[j]))
			temp3[j,2] <- t$p.value }
	}
	if(i == 1){
		catres = temp3
	} else
		catres <- rbind(catres, temp3)
}

catres <- catres %>% as_tibble() %>% drop_na()
catres$pval <- round(catres$pval, 4)
catres[c('pair1', 'pair2')] <- str_split_fixed(catres$pair, ' ', 2)

catres %>% mutate(sig = ifelse(pval<= .05, 1, 0)) %>% 
	ggplot()+
	geom_point(aes(x = pair1, y = pair2, color= as.factor(sig)))+
	scale_color_manual(values = c("white", "red"))+
	geom_abline(alpha = .7, col = "darkgrey")+
	theme_bw()+
	theme(axis.text.x = element_text(angle = 90, vjust = 0.5, hjust=1)) +
	labs(x= NULL, y = NULL, title = "Fisher Exact Tests", color = "p-value")


t <- temp %>% mutate(ID = seq(1, length(Report_braided))) %>% pivot_longer(cols =c(Design_roles, Methods_roles, Analysis_roles, Report_roles), names_to = "Stage", values_to = "Roles") %>% dplyr::select(Stage, Roles, compBraid, compEngagement, ID) %>% filter(Roles!=0)  

t$Roles[which(t$Roles == "IK_all")] <- "IKall"
t$Roles[which(t$Roles == "IKWSdiff_WSinfer_IK_infer")] <- "IKWSdiff_WSinfer_IKinfer"
t$Roles[which(t$Roles == "WSinfer_IK_infer")] <- "WSinfer_IKinfer"
t$Roles[which(t$Roles == "WSIK_percentw")] <- "WSIKpercentw"
unique(t$Roles)
names(t)

t<- t %>% separate_rows(Roles, sep = "_") 

ggplot(t %>% filter(Stage == "Report_roles"), 
			 aes(x = compBraid, y = compEngagement, group = ID)) + 
	geom_jitter(alpha = .7, 
							aes(color = Roles), size = 1,
							position = position_jitter(width = .01)) +
	geom_label(aes(x = .38, y = .95, label = "High Engage\nLow Braid"), 
						 label.padding = unit(1, "mm"),  fill = "lightgrey", color="white")+
	geom_label(aes(x = .88, y = .95, label = "High Engage\nHigh Braid"), 
						 label.padding = unit(1, "mm"), fill = "lightgrey", color="white")+
	geom_label(aes(x = .38, y = .02, label = "Low Engage\nLow Braid"), 
						 label.padding = unit(1, "mm"),  fill = "lightgrey", color="white")+
	geom_label(aes(x = .88, y = .02, label = "Low Engage\nHigh Braid"), 
						 label.padding = unit(1, "mm"), fill = "lightgrey", color="white")+
	guides(color = guide_legend("Reporting Roles"))+
	theme_bw()+
	labs(y = "Cumulative Engagement Score", x = "Cumulative Braiding Score")+	
	geom_hline(yintercept= .5)+
	geom_vline(xintercept = 0.5)


#----CUMULATIVE ENGAGEMENT & CUMULATIVE BRAID (Fig 2)----
set.seed(1001)
head(ds)
access <- ds %>% ungroup()%>% group_by(StudyID) %>% 
	ggplot(aes(x = round(compBraid, 3), y = compEngagement)) + 
	geom_label(aes(x = .38, y = .95, label = "High Engage\nLow Braid"), 
						 label.padding = unit(1, "mm"),  fill = "lightgrey")+
	geom_label(aes(x = .88, y = .95, label = "High Engage\nHigh Braid"), 
						 label.padding = unit(1, "mm"), fill = "lightgrey")+
	geom_label(aes(x = .38, y = .02, label = "Low Engage\nLow Braid"), 
						 label.padding = unit(1, "mm"),  fill = "lightgrey")+
	geom_label(aes(x = .88, y = .02, label = "Low Engage\nHigh Braid"), 
						 label.padding = unit(1, "mm"), fill = "lightgrey")+
	geom_jitter(alpha = .7, aes(color = factor(Accessibility)), size = 2,position = position_jitter(width = .03))+
	scale_color_viridis_d(option = "viridis", labels = c("No", "Yes"), direction = -1)+
	guides(color = guide_legend("Accessibility"))+
	theme_bw()+
	labs(y = "Composite engagement score", 
			 x = "Composite braiding score")+
	theme(panel.grid = element_blank(),
				axis.title = element_text(size = 14), 
				legend.title = element_text(size = 14))+
	geom_hline(yintercept= .5)+
	geom_vline(xintercept = 0.5)

access
rel <- ds %>% ungroup()%>% group_by(StudyID) %>% 
	ggplot(aes(x = round(compBraid, 3), y = compEngagement)) + 
	geom_label(aes(x = .38, y = .95, label = "High Engage\nLow Braid"), 
						 label.padding = unit(1, "mm"),  fill = "lightgrey")+
	geom_label(aes(x = .88, y = .95, label = "High Engage\nHigh Braid"), 
						 label.padding = unit(1, "mm"), fill = "lightgrey")+
	geom_label(aes(x = .38, y = .02, label = "Low Engage\nLow Braid"), 
						 label.padding = unit(1, "mm"),  fill = "lightgrey")+
	geom_label(aes(x = .88, y = .02, label = "Low Engage\nHigh Braid"), 
						 label.padding = unit(1, "mm"), fill = "lightgrey")+
	geom_jitter(alpha = .7, aes(color = factor(Relevance)), size = 2,position = position_jitter(width = .03))+
	scale_color_viridis_d(option = "viridis",labels = c("No", "Yes"), direction = -1)+
	guides(color = guide_legend("Relevance"))+
	theme_bw()+
	labs(y = "Composite engagement score", 
			 x = "Composite braiding score")+
	theme(panel.grid = element_blank(),
				axis.title = element_text(size = 14), 
				legend.title = element_text(size = 14))+
	geom_hline(yintercept= .5)+
	geom_vline(xintercept = 0.5)
gov <- ds %>% ungroup()%>% group_by(StudyID) %>% 
	ggplot(aes(x = round(compBraid, 3), y = compEngagement)) + 
	geom_label(aes(x = .38, y = .95, label = "High Engage\nLow Braid"), 
						 label.padding = unit(1, "mm"),  fill = "lightgrey")+
	geom_label(aes(x = .88, y = .95, label = "High Engage\nHigh Braid"), 
						 label.padding = unit(1, "mm"), fill = "lightgrey")+
	geom_label(aes(x = .38, y = .02, label = "Low Engage\nLow Braid"), 
						 label.padding = unit(1, "mm"),  fill = "lightgrey")+
	geom_label(aes(x = .88, y = .02, label = "Low Engage\nHigh Braid"), 
						 label.padding = unit(1, "mm"), fill = "lightgrey")+
	geom_jitter(alpha = .7, aes(color = factor(Governance)), size = 2,position = position_jitter(width = .03))+
	scale_color_viridis_d(option = "viridis",labels = c("No", "Yes"), direction = -1)+
	guides(color = guide_legend("Governance"))+
	theme_bw()+
	labs(y = "Composite engagement score", 
			 x = "Composite braiding score")+
	theme(panel.grid = element_blank(),
				axis.title = element_text(size = 14), 
				legend.title = element_text(size = 14))+
	geom_hline(yintercept= .5)+
	geom_vline(xintercept = 0.5)

pr <- ds %>% ungroup()%>% group_by(StudyID) %>% 
	ggplot(aes(x = round(compBraid, 3), y = compEngagement)) + 
	geom_label(aes(x = .38, y = .95, label = "High Engage\nLow Braid"), 
						 label.padding = unit(1, "mm"),  fill = "lightgrey")+
	geom_label(aes(x = .88, y = .95, label = "High Engage\nHigh Braid"), 
						 label.padding = unit(1, "mm"), fill = "lightgrey")+
	geom_label(aes(x = .38, y = .02, label = "Low Engage\nLow Braid"), 
						 label.padding = unit(1, "mm"),  fill = "lightgrey")+
	geom_label(aes(x = .88, y = .02, label = "Low Engage\nHigh Braid"), 
						 label.padding = unit(1, "mm"), fill = "lightgrey")+
	geom_jitter(alpha = .7, aes(color = factor(Previous_relationship)), size = 2,position = position_jitter(width = .03))+
	scale_color_viridis_d(option = "viridis",labels = c("No", "Yes"), direction = -1)+
	guides(color = guide_legend("Previous Relationship"))+
	theme_bw()+
	labs(y = "Composite engagement score", 
			 x = "Composite braiding score")+
	theme(panel.grid = element_blank(),
				axis.title = element_text(size = 14), 
				legend.title = element_text(size = 14))+
	geom_hline(yintercept= .5)+
	geom_vline(xintercept = 0.5)
pr	

ic <- ds %>% ungroup()%>% group_by(StudyID) %>% 
	ggplot(aes(x = round(compBraid, 3), y = compEngagement)) + 
	geom_label(aes(x = .38, y = .95, label = "High Engage\nLow Braid"), 
						 label.padding = unit(1, "mm"),  fill = "lightgrey")+
	geom_label(aes(x = .88, y = .95, label = "High Engage\nHigh Braid"), 
						 label.padding = unit(1, "mm"), fill = "lightgrey")+
	geom_label(aes(x = .38, y = .02, label = "Low Engage\nLow Braid"), 
						 label.padding = unit(1, "mm"),  fill = "lightgrey")+
	geom_label(aes(x = .88, y = .02, label = "Low Engage\nHigh Braid"), 
						 label.padding = unit(1, "mm"), fill = "lightgrey")+
	geom_jitter(alpha = .7, aes(color = factor(Indigenous_credit)), size = 2,position = position_jitter(width = .03))+
	scale_color_viridis_d(option = "viridis",
												labels = c("None", "Acknowledgement", "Co-Authorship"),
												direction = -1)+
	guides(color = guide_legend("Indigenous\nCredit"))+
	theme_bw()+
	theme(panel.grid = element_blank(),
				axis.title = element_text(size = 14), 
				legend.title = element_text(size = 14))+
	labs(y = "Composite engagement score", 
			 x = "Composite braiding score")+
	geom_hline(yintercept= .5)+
	geom_vline(xintercept = 0.5)

cowplot::plot_grid(access, rel, gov,ic,vjust=1, hjust = 1,scale = 1)

#----BRAIDING ACROSS STAGES Fig 5----

braid$Analysis_braided[braid$Analysis_braided == "Different, None"] <- "None"	
braid$Methods_braided[braid$Methods_braided %in% c("Different, No weaving practices - only IK or WS informing research design", "No weaving practices - only IK or WS informing data collection")] <- "None"	
braid$compEngagement <- ds$compEngagement

# if NA, make NR
sub <- braid  %>% pivot_longer(cols = c(Design_braided, Methods_braided, Analysis_braided, Report_braided), names_to = "Stage", values_to = "Grade") %>% group_by(Stage) %>% 
	mutate(Grade = ifelse(Grade == "0", "None", Grade),
				 Grade = ifelse(is.na(Grade), "NR", Grade))

sub$Stage[which(sub$Stage== "Methods_braided")] <- c("Data Collection")
sub$Stage[which(sub$Stage== "Analysis_braided")] <- c("Analysis")
sub$Stage[which(sub$Stage== "Report_braided")] <- c("Reporting")
sub$Stage[which(sub$Stage== "Design_braided")] <- c("Design")

sub$Stage <- factor(sub$Stage, 
										levels = c("Design", "Data Collection", "Analysis", "Reporting"))
sub$Grade[which(sub$Grade== "Yes")] <- "Same"
sub$Grade[which(sub$Grade== "None")] <- "Either IK or WS"
sub$Grade <- factor(sub$Grade, 
										levels = c("Different", "Mixed", "Same", "Either IK or WS", "NR"))

t <- braid %>% dplyr::select(c(StudyID, Design_braided, Methods_braided, Analysis_braided, Report_braided)) %>% 
	rename(Design = Design_braided, Methods = Methods_braided, Analysis = Analysis_braided, Report = Report_braided) %>%  
	pivot_longer(cols = c(Design, Methods, Analysis, Report), names_to = "Stage", values_to = "Braiding") %>% 
	group_by(Stage) %>% 
	mutate(Braiding = ifelse(Braiding == "0", "None", Braiding),
				 Braiding = ifelse(is.na(Braiding), "NR", Braiding)) 

t2 <- braid %>% dplyr::select(c(StudyID, Design, Methods, Analysis, Report))  %>% pivot_longer(cols = c(Design, Methods, Analysis, Report), names_to = "Stage", values_to = "Engagement") 
sub2 <- inner_join(t, t2)
sub2$Engagement <- as.numeric(sub2$Engagement)
sub2$Stage <- factor(sub2$Stage, 
										 levels = c("Design", "Methods", "Analysis", "Report"))
sub2$Braiding <- factor(sub2$Braiding, 
												levels = c("Different", "Mixed", "Same", "Yes","None", "NR"))

freq <- sub2 %>% group_by(Stage, Braiding) %>% summarise(n = n())
sub2 <- left_join(sub2, freq)
sub2 <- sub2 %>% mutate(n = paste0("n=", n)) 

reorder_within <- function(x, by, within, fun = mean, sep = "_", ...) {
	new_x <- paste(x, within, sep = sep)
	stats::reorder(new_x, by, FUN = fun)
}
scale_x_reordered <- function(..., sep = "_") {
	reg <- paste0(sep, ".+$")
	ggplot2::scale_x_discrete(labels = function(x) gsub(reg, "", x), ...)
}
subcount <- sub %>% count(Grade, Stage)
subcount <- subcount %>% group_by(Stage) %>% dplyr::arrange(desc(n), .by_group = T )

subcount %>% group_by(Stage) %>% 
	mutate(Grade = reorder_within(Grade, -n, Stage)) %>% 
	ggplot(group = Stage)+
	geom_bar(aes(Grade, y = n), stat = "identity") +
	theme_bw() +
	labs(x = "")+
	theme(panel.grid = element_blank(),
				axis.title = element_text(size = 14), 
				strip.text = element_text(size = 14), 
				axis.text.x = element_text(size = 11))+
	labs(y = "Frequency")+
	facet_wrap(~Stage, scales = "free_x")+
	scale_x_reordered()


#----ROLES BY STAGE----

unique(braid$Design_roles)
t <- braid %>% dplyr::select(StudyID, Design, Methods, Analysis, Report, Design_roles, Methods_roles, Analysis_roles, Report_roles)%>% pivot_longer(cols = c(Design, Methods, Analysis, Report), names_to = "Stage", values_to = "Grade") %>% 
	rename(Design = Design_roles, Methods = Methods_roles, Analysis = Analysis_roles, Report = Report_roles) 


t2 <- t %>% dplyr::select(StudyID, Design, Methods, Analysis, Report) %>% 
	pivot_longer(cols = c(Design, Methods, Analysis, Report),
							 names_to="Stage", values_to = "Roles")

unique(t2$Roles)
t <- t %>% dplyr::select(StudyID, Stage, Grade)
rolesgrade <- inner_join(t, t2, by = c("StudyID", "Stage")) %>% distinct()

rolesgrade$Grade[which(rolesgrade$Grade == "N")] <- "NR"
rolesgrade$Grade[which(rolesgrade$Grade == "0")] <- "NR"
rolesgrade$Roles[which(rolesgrade$Roles == "0")] <- "NR"
rolesgrade$Stage <- factor(rolesgrade$Stage, 
													 levels = c("Design", "Methods", "Analysis", "Report"))
rolesgrade$Roles[which(rolesgrade$Roles == "IK_all")] <- "IKall"
rolesgrade$Roles[which(rolesgrade$Roles == "IKWSdiff_WSinfer_IK_infer")] <- "IKWSdiff_WSinfer_IKinfer"
rolesgrade$Roles[which(rolesgrade$Roles == "WSIK_percentw")] <- "WSIKpercentw"
rolesgrade$Roles[which(rolesgrade$Roles == "academia_noIKacknowledge")] <- "academianoIKacknowledge"
rolesgrade$Roles[which(rolesgrade$Roles == "WSinfer_IK_infer")] <- "WSinfer_IKinfer"
unique(rolesgrade$Roles)
rolenames <- rolesgrade %>% separate_rows(Roles, sep = "_") %>% pull(Roles) %>% unique()

e <- rolesgrade  %>% 	separate_rows(Roles, sep = "_") %>% group_by(Stage, Roles) %>% summarise(n = n()) 
unique(e$Roles)

e$Roles <- factor(e$Roles, 
									levels = c("all", "IKall", "IKhist", "IKlocalexp",
														 "IKhypoth", "IKinfer", "IKfurther","WSfurther" ,"WSIKpercentw", "IKinWSlitVV", "WSinfer", "WStoIKmethod",  "NR"))

xnames <- c("All WS & IK Methods", "All IK Methods", "IK as historical or baseline info", "IK as local expertise", "IK used to formulate hypotheses", "IK used to infer impact", "IK used to identify further research","WS used to identify further research","IK & WS assigned %\nweights for decisions", "IK discussed within existing\nWS literature or vice versa", "WS used to infer impact", "WS inform IK methods",  "NR")

levels(e$Roles) <- xnames

library(forcats)
e <- e %>% group_by(Stage) %>% dplyr::arrange(desc(n), .by_group = T )

# annoyingly the reordering isn't working well so I have to brute force it: 
library(scales)
class(e$n)
design <- e %>% filter(Stage == "Design") %>% ungroup() %>% 
	mutate(Roles = fct_relevel(Roles, "NR", after = which(levels(Roles) == "All WS & IK Methods"))) %>% 
	mutate(Roles = reorder(Roles, n,decreasing = TRUE)) %>%  # Reorder based on frequency
	ggplot(aes(Roles, y = n,decreasing = TRUE))+
	geom_bar(stat = "identity", 
					 position = "dodge"
	)+
	#scale_fill_brewer(palette = "Set2") + 	
	labs(y = "", x = "")+
	#scale_x_reordered()+
	theme_bw()+
	theme(panel.grid.major = element_blank(), panel.grid.minor = element_blank(), 
				text = element_text(size = 18))+
	guides(fill = "none")+
	theme(panel.grid.major = element_blank(), 
				panel.grid.minor = element_blank(), 
				text = element_text(size = 18),
				axis.text.x = element_text(angle = 60, hjust = 1))+
	guides(fill = "none")+
	expand_limits(y = c(0, 100))+
	scale_y_continuous(breaks = pretty_breaks(n = 3))+
	facet_wrap(~Stage, scales = "free", ncol = 1)
design

levels(e$Stage)[levels(e$Stage)=="Methods"] <- "Data Collection"
methods <- e %>% filter(Stage == "Data Collection") %>% ungroup() %>% 
	mutate(Roles = reorder(Roles, n,decreasing = TRUE)) %>%  # Reorder based on frequency
	ggplot(aes(Roles, y = n,decreasing = TRUE))+
	geom_bar(stat = "identity", 
					 position = "dodge"
	)+
	#scale_fill_brewer(palette = "Set2") + 
	labs(y = "", x = "")+
	#scale_x_reordered()+
	theme_bw()+
	theme(panel.grid.major = element_blank(), 
				panel.grid.minor = element_blank(), 
				text = element_text(size = 18),
				axis.text.x = element_text(angle = 60, hjust = 1))+
	guides(fill = "none")+
	expand_limits(y = c(0, 200))+
	scale_y_continuous(breaks = pretty_breaks(n = 3))+
	facet_wrap(~Stage, scales = "free", ncol = 1)
methods


analysis <- e %>% filter(Stage == "Analysis") %>% ungroup() %>% 
	mutate(Roles = fct_relevel(Roles, "NR", after = which(levels(Roles) == "All WS & IK Methods"))) %>% 
	mutate(Roles = reorder(Roles, n,decreasing = TRUE)) %>%  # Reorder based on frequency
	ggplot(aes(Roles, y = n,decreasing = TRUE))+
	geom_bar(stat = "identity", 
					 position = "dodge"
	)+
	#scale_fill_brewer(palette = "Set2") + 
	labs(y = "", x = "")+
	theme_bw()+
	theme(panel.grid.major = element_blank(), 
				panel.grid.minor = element_blank(), 
				text = element_text(size = 18),
				axis.text.x = element_text(angle = 60, hjust = 1))+
	guides(fill = "none")+
	expand_limits(y = c(0, 175))+
	scale_y_continuous(breaks = pretty_breaks(n = 3))+
	facet_wrap(~Stage, scales = "free", ncol = 1)
analysis
report <-	e %>% filter(Stage == "Report") %>% ungroup() %>% 
	mutate(Roles = fct_relevel(Roles, "NR", after = which(levels(Roles) == "All WS & IK Methods"))) %>% 
	mutate(Roles = reorder(Roles, n,decreasing = TRUE)) %>%  # Reorder based on frequency
	ggplot(aes(Roles, y = n,decreasing = TRUE))+
	geom_bar(stat = "identity", 
					 position = "dodge"
	)+
	#scale_fill_brewer(palette = "Set2") + 
	labs(y = "", x = "")+
	theme_bw()+
	theme(panel.grid.major = element_blank(), 
				panel.grid.minor = element_blank(), 
				text = element_text(size = 18),
				axis.text.x = element_text(angle = 60, hjust = 1))+
	guides(fill = "none")+
	expand_limits(y = c(0, 150))+
	scale_y_continuous(breaks = pretty_breaks(n = 3))+
	facet_wrap(~Stage, scales = "free", ncol = 1)

report


#----METHODS IK & WS UPDATED----

h <- braid %>% dplyr::select(StudyID, Methods_IK, Methods_WS)%>% pivot_longer(cols = c(Methods_IK, Methods_WS), names_to = "Science", values_to = "Method")


h <- h  %>% separate_rows(Method, sep = ",") %>% mutate(Method = str_trim(Method)) %>%  
	mutate(Method = str_replace_all(Method, "Digital Media", "Digital media"), 
				 Method = str_replace_all(Method, "Focus Groups", "Focus groups"),
				 Method = str_replace_all(Method, "Participant Observation", "Participant observation"),
				 Method = str_replace_all(Method, "Participatory Mapping", "Participatory mapping"),
				 Method = str_replace_all(Method, "Secondary data",  "Document review"), 
				 Method = str_replace_all(Method, "Questionnaire", "Survey"),
				 Method = str_replace_all(Method, "Sea ice trips", "Collaborative fieldwork"),
				 Method = str_replace_all(Method, "Sampling", "Abiotic sampling"), 
				 Method = str_replace_all(Method, "Field camps", "Collaborative fieldwork"), 
				 Method = str_replace_all(Method, "Field work", "Collaborative fieldwork"),
				 Method = str_replace_all(Method, "Consultation", "Workshops"), 
				 Method = str_replace_all(Method, "Mapping", "Participatory mapping"),
				 Method = str_replace_all(Method, "Visual facilitation", "Visual arts")
	) %>% group_by(Science, Method) %>% summarise(count = n())

h <- h  %>% group_by(Science)  %>% dplyr::arrange(desc(count), .by_group = T ) %>% print(n = 24)

#https://stackoverflow.com/questions/19367373/regex-for-remove-everything-after-with
reorder_within <- function(x, by, within, fun = mean, sep = "_", ...) {
	new_x <- paste(x, within, sep = sep)
	stats::reorder(new_x, by, FUN = fun)
}
scale_x_reordered <- function(..., sep = "_") {
	reg <- paste0(sep, ".+$")
	ggplot2::scale_x_discrete(labels = function(x) gsub(reg, "", x), ...)
}

h <- h %>% group_by(Science) %>% dplyr::arrange(desc(count), .by_group = T )
methodnames <- h %>% pull(Method) %>% as.character()

hmod <- h %>% mutate(Science = recode(Science, "Methods_IK" = "Methods in Indigenous Science", "Methods_WS" = "Methods in Western Science"))

collection <- ggplot(hmod, aes(x = reorder_within(Method, -count, Science), y = count))+
	geom_bar(stat = "identity", position = "dodge")+
	labs(y = "Frequency", x = "")+
	theme_bw()+
	theme(panel.grid.major = element_blank(), panel.grid.minor = element_blank(),
				text = element_text(size = 18))+
	guides(fill = "none")+
	scale_x_reordered()+
	scale_y_continuous(breaks = pretty_breaks(n = 3))+
	theme(axis.text.x = element_text(angle = 60, hjust = 1))+
	facet_wrap(~Science, scales = "free_x")

#----Fig 3----
a <- cowplot::plot_grid(design, methods)
b <- cowplot::plot_grid(analysis, report, align = "hv")
cowplot::plot_grid(a, collection, b,ncol = 1)
